# Supplementary material for: Transformer 2β regulates the alternative splicing of cell cycle regulatory genes to promote the malignant phenotype of ovarian cancer
Source: Oncol Res. 2023 Jul 21;31(5):769–85. doi: 10.32604/or.2023.030166 (PMC10398401; doi:10.32604/or.2023.030166)
Supplement: Table S1 [file OncolRes-31-30166-s001.xlsx]

## Sheet: Up DEGs
Gene	logFC	logCPM	PValue	FDR	shCtrl_1st	shCtrl_2nd	shTra2b_1st	shTra2b_2nd	Symbol	Chr	GeneType	Description
ENSG00000184601.10	4.80492	0.612324	1.44831e-21	1.19887e-17	0.01	0.04	0.88	0.86	C14orf180	chr14	protein_coding	chromosome 14 open reading frame 180
ENSG00000005187.11	3.85534	1.13862	1.66689e-20	8.53065e-17	0.02	0.14	1.3	1.21	ACSM3	chr16	protein_coding	acyl-CoA synthetase medium-chain family member 3
ENSG00000251095.6	2.955	3.71308	4.20318e-20	1.49111e-16	0.56	0.51	3.94	4.65	RP11-115D19.1	chr4	antisense	--
ENSG00000105289.14	2.99413	3.15675	1.15516e-19	3.58575e-16	0.66	0.36	3.25	5.07	TJP3	chr19	protein_coding	tight junction protein 3
ENSG00000124253.10	3.90489	0.841903	9.9357e-19	2.61042e-15	0.05	0.04	0.46	0.94	PCK1	chr20	protein_coding	phosphoenolpyruvate carboxykinase 1 (soluble)
ENSG00000185518.11	2.94268	2.82749	1.05119e-18	2.61042e-15	0.13	0.13	0.84	1.18	SV2B	chr15	protein_coding	synaptic vesicle glycoprotein 2B
ENSG00000137491.14	8.31861	-0.534364	9.74315e-17	2.01626e-13	0	0	0.04	0.46	SLCO2B1	chr11	protein_coding	solute carrier organic anion transporter family, member 2B1
ENSG00000174473.15	2.98889	1.53276	3.21875e-16	6.14855e-13	0.01	0.17	0.63	0.92	GALNTL6	chr4	protein_coding	polypeptide N-acetylgalactosaminyltransferase-like 6
ENSG00000185432.11	2.91997	1.78134	6.73305e-16	1.1943e-12	0.21	0.15	0.78	1.96	METTL7A	chr12	protein_coding	methyltransferase like 7A
ENSG00000168079.16	2.40298	4.41333	5.74511e-15	8.91677e-12	1.43	1.36	6.22	9.04	SCARA5	chr8	protein_coding	scavenger receptor class A, member 5
ENSG00000267194.1	3.60388	0.344336	1.22128e-14	1.68489e-11	0.06	0.07	0.69	0.97	RP1-193H18.2	chr17	lincRNA	--
ENSG00000101076.16	2.38027	3.94018	1.92906e-14	2.52129e-11	0.79	0.47	2.83	3.91	HNF4A	chr20	protein_coding	hepatocyte nuclear factor 4, alpha
ENSG00000104490.17	4.77559	-0.284112	2.35784e-14	2.92761e-11	0.02	0	0.17	0.47	NCALD	chr8	protein_coding	neurocalcin delta
ENSG00000232611.1	5.04091	-0.549581	7.25816e-14	8.19282e-11	0	0.02	0.32	0.43	RP11-1114A5.4	chrX	lincRNA	--
ENSG00000154556.17	2.75942	1.366	9.1803e-14	9.91193e-11	0.05	0.08	0.33	0.6	SORBS2	chr4	protein_coding	sorbin and SH3 domain containing 2
ENSG00000260139.6	3.09746	0.815288	9.70584e-14	1.00427e-10	0.14	0	0.47	0.71	CSPG4P13	chr15	transcribed_unprocessed_pseudogene	chondroitin sulfate proteoglycan 4 pseudogene 13
ENSG00000181856.14	2.74026	1.33469	1.04823e-13	1.04123e-10	0.06	0.22	0.74	1.28	SLC2A4	chr17	protein_coding	solute carrier family 2 (facilitated glucose transporter), member 4
ENSG00000181143.15	2.29856	4.02689	1.10528e-13	1.05567e-10	0.17	0.07	0.52	0.65	MUC16	chr19	protein_coding	mucin 16, cell surface associated
ENSG00000269926.1	4.28882	-0.373999	1.77829e-13	1.57715e-10	0	0.13	1.19	1.77	RP11-442H21.2	chr10	antisense	--
ENSG00000128573.22	2.96804	0.634668	4.36814e-13	3.74048e-10	0	0.06	0.36	0.21	FOXP2	chr7	protein_coding	forkhead box P2
ENSG00000070808.15	3.55946	0.0510638	6.49295e-13	5.37465e-10	0.04	0.01	0.27	0.35	CAMK2A	chr5	protein_coding	calcium/calmodulin-dependent protein kinase II alpha
ENSG00000104760.16	4.87992	-0.692269	1.03785e-12	8.054e-10	0	0.02	0.45	0.35	FGL1	chr8	protein_coding	fibrinogen-like 1
ENSG00000006611.15	2.17094	4.10403	1.31e-12	9.85792e-10	1.16	2.07	6.33	8.81	USH1C	chr11	protein_coding	Usher syndrome 1C (autosomal recessive, severe)
ENSG00000280119.1	7.72311	-1.06862	1.85037e-12	1.31286e-09	0	0	0.18	0.14	AC093642.1	chr2	TEC	--
ENSG00000163295.4	2.07761	7.52522	2.59958e-12	1.74474e-09	23.09	27.57	85.5	135.97	ALPI	chr2	protein_coding	alkaline phosphatase, intestinal
ENSG00000221955.10	2.21983	2.9407	3.21606e-12	2.1017e-09	0.76	0.58	2.39	4.05	SLC12A8	chr3	protein_coding	solute carrier family 12, member 8
ENSG00000171564.11	2.97385	0.366343	4.0196e-12	2.46158e-09	0.03	0.21	0.8	1.26	FGB	chr4	protein_coding	fibrinogen beta chain
ENSG00000118997.13	2.96464	0.445984	4.06414e-12	2.46158e-09	0.02	0.03	0.2	0.13	DNAH7	chr2	protein_coding	dynein, axonemal, heavy chain 7
ENSG00000250722.5	2.64893	1.12444	4.351e-12	2.57258e-09	0.3	0.1	0.93	1.58	SEPP1	chr5	protein_coding	selenoprotein P, plasma, 1
ENSG00000167964.12	2.08181	4.33639	7.88604e-12	4.35187e-09	4.39	3.22	13.17	20.09	RAB26	chr16	protein_coding	RAB26, member RAS oncogene family
ENSG00000081189.13	3.42573	-0.0747577	8.94703e-12	4.72727e-09	0.02	0.02	0.12	0.24	MEF2C	chr5	protein_coding	myocyte enhancer factor 2C
ENSG00000171560.14	3.09262	0.108175	1.09058e-11	5.64214e-09	0.01	0.08	0.4	0.46	FGA	chr4	protein_coding	fibrinogen alpha chain
ENSG00000184305.14	2.98851	0.204914	1.34389e-11	6.67455e-09	0	0.05	0.24	0.24	CCSER1	chr4	protein_coding	coiled-coil serine-rich protein 1
ENSG00000182175.13	7.56566	-1.20608	1.44241e-11	6.88834e-09	0	0	0.08	0.03	RGMA	chr15	protein_coding	repulsive guidance molecule family member a
ENSG00000259845.1	7.56566	-1.20608	1.44241e-11	6.88834e-09	0	0	0.42	0.16	HERC2P10	chr15	unprocessed_pseudogene	hect domain and RLD 2 pseudogene 10
ENSG00000257913.2	2.21514	2.33836	1.52607e-11	7.15036e-09	0.63	0.83	3.12	3.95	RP11-386G11.5	chr12	antisense	--
ENSG00000214145.6	2.33205	1.59377	2.14428e-11	9.68161e-09	0.15	0.27	1.17	1.07	LINC00887	chr3	lincRNA	long intergenic non-protein coding RNA 887
ENSG00000253686.1	2.92128	0.262431	3.50512e-11	1.45552e-08	0.09	0.08	0.57	0.76	LINC01484	chr5	lincRNA	long intergenic non-protein coding RNA 1484
ENSG00000125726.10	3.95456	-0.662592	4.64961e-11	1.89285e-08	0	0.09	0.72	0.93	CD70	chr19	protein_coding	CD70 molecule
ENSG00000280109.1	3.57906	-0.473816	6.04044e-11	2.38099e-08	0	0.01	0.08	0.14	PLAC4	chr21	TEC	placenta-specific 4
ENSG00000149212.10	2.11354	2.3231	8.88042e-11	3.39273e-08	0.12	0.21	0.62	0.87	SESN3	chr11	protein_coding	sestrin 3
ENSG00000151150.20	2.08737	2.56682	9.08607e-11	3.4187e-08	0.12	0.1	0.4	0.55	ANK3	chr10	protein_coding	ankyrin 3, node of Ranvier (ankyrin G)
ENSG00000111181.12	2.23293	1.74965	1.04889e-10	3.88761e-08	0.38	0.18	0.7	1.99	SLC6A12	chr12	protein_coding	solute carrier family 6 (neurotransmitter transporter), member 12
ENSG00000279089.1	3.52136	-0.525287	1.47885e-10	5.32237e-08	0	0.05	0.16	0.51	RP11-481C4.2	chr17	TEC	--
ENSG00000012504.13	4.66175	-0.872128	1.72544e-10	6.12113e-08	0.02	0	0.35	0.19	NR1H4	chr12	protein_coding	nuclear receptor subfamily 1, group H, member 4
ENSG00000129675.15	1.93029	4.28145	1.78069e-10	6.22816e-08	1.2	1.1	4.29	4.75	ARHGEF6	chrX	protein_coding	Rac/Cdc42 guanine nucleotide exchange factor (GEF) 6
ENSG00000188761.11	3.16951	-0.300482	2.16804e-10	7.47763e-08	0.06	0.18	1.09	1.23	BCL2L15	chr1	protein_coding	BCL2-like 15
ENSG00000005102.12	2.22488	1.38212	2.52681e-10	8.4795e-08	0.17	0.42	0.75	2.17	MEOX1	chr17	protein_coding	mesenchyme homeobox 1
ENSG00000134215.15	2.00115	2.79672	2.80117e-10	9.03394e-08	0.44	0.53	1.48	2.55	VAV3	chr1	protein_coding	vav 3 guanine nucleotide exchange factor
ENSG00000197561.6	7.36572	-1.37276	2.96121e-10	9.30832e-08	0	0	0.56	0.6	ELANE	chr19	protein_coding	elastase, neutrophil expressed
ENSG00000172346.14	2.10654	1.97641	3.30425e-10	1.01143e-07	0.58	0.38	1.57	2.7	CSDC2	chr22	protein_coding	cold shock domain containing C2, RNA binding
ENSG00000090539.15	2.87083	0.141432	3.30747e-10	1.01143e-07	0.09	0.04	0.56	0.42	CHRD	chr3	protein_coding	chordin
ENSG00000088340.15	1.94187	3.23195	3.83458e-10	1.13362e-07	0.57	0.6	2.31	2.37	FER1L4	chr20	unitary_pseudogene	fer-1-like family member 4, pseudogene (functional)
ENSG00000182463.15	1.92347	3.52452	3.94029e-10	1.15117e-07	0.34	0.35	1.21	1.51	TSHZ2	chr20	protein_coding	teashirt zinc finger homeobox 2
ENSG00000100077.14	2.87459	0.0700953	5.12133e-10	1.42897e-07	0.05	0	0.17	0.19	ADRBK2	chr22	protein_coding	adrenergic, beta, receptor kinase 2
ENSG00000260075.1	3.10184	-0.217464	5.20127e-10	1.43515e-07	0.09	0.11	1.51	0.33	NSFP1	chr17	unprocessed_pseudogene	N-ethylmaleimide-sensitive factor pseudogene 1
ENSG00000234961.1	3.49795	-0.52931	5.58537e-10	1.51627e-07	0.23	0.04	2.33	0.76	RP11-124N14.3	chr10	antisense	--
ENSG00000257660.5	5.12833	-1.22708	5.67846e-10	1.51627e-07	0.07	0	2.31	0.51	RP11-579D7.4	chr12	lincRNA	--
ENSG00000236066.5	5.12727	-1.22774	5.67846e-10	1.51627e-07	0.07	0	2.45	0.61	RP11-389O22.1	chr1	lincRNA	--
ENSG00000130643.8	3.37903	-0.440251	6.04295e-10	1.56317e-07	0.03	0.04	0.32	0.46	CALY	chr10	protein_coding	calcyon neuron-specific vesicular protein
ENSG00000138028.14	3.3637	-0.452825	6.04295e-10	1.56317e-07	0.04	0.02	0.5	0.14	CGREF1	chr2	protein_coding	cell growth regulator with EF-hand domain 1
ENSG00000249375.7	2.6679	0.290665	7.93123e-10	1.98946e-07	0.1	0.05	0.53	0.42	CASC11	chr8	lincRNA	cancer susceptibility candidate 11 (non-protein coding)
ENSG00000243244.5	2.04376	2.05672	9.36092e-10	2.3246e-07	0.35	0.18	0.76	1.45	STON1	chr2	protein_coding	stonin 1
ENSG00000265263.1	3.60379	-0.665292	1.26136e-09	3.05577e-07	0.1	0	0.76	0.42	RP11-135L13.4	chr17	antisense	--
ENSG00000259891.1	2.22269	1.08495	1.26744e-09	3.05577e-07	0.22	0.37	1.73	1.14	CTA-204B4.2	chr8	antisense	--
ENSG00000101222.12	5.07897	-1.2644	1.30278e-09	3.08555e-07	0.02	0	0.36	0.44	SPEF1	chr20	protein_coding	sperm flagellar 1
ENSG00000135929.8	2.65937	0.215251	1.49098e-09	3.49297e-07	0.18	0.06	1.02	0.54	CYP27A1	chr2	protein_coding	cytochrome P450, family 27, subfamily A, polypeptide 1
ENSG00000278962.1	2.37303	0.590304	1.84786e-09	4.24889e-07	0.07	0.29	1.03	0.98	RP11-399B17.1	chr2	TEC	--
ENSG00000181016.9	2.09699	1.48023	1.86572e-09	4.2506e-07	0.39	0.54	1.51	2.65	LSMEM1	chr7	protein_coding	leucine-rich single-pass membrane protein 1
ENSG00000138670.16	1.97059	2.12878	2.11824e-09	4.69663e-07	0.18	0.17	0.81	0.64	RASGEF1B	chr4	protein_coding	RasGEF domain family, member 1B
ENSG00000166349.9	3.7913	-0.78228	2.1625e-09	4.75234e-07	0.02	0	0.11	0.16	RAG1	chr11	protein_coding	recombination activating gene 1
ENSG00000137745.11	2.6189	0.152975	2.37128e-09	5.12052e-07	0.03	0.14	0.17	1.01	MMP13	chr11	protein_coding	matrix metallopeptidase 13
ENSG00000278903.3	3.48897	-0.781302	3.01072e-09	6.44528e-07	0	0.06	0.43	0.33	CH507-145C22.1	chr21	lincRNA	--
ENSG00000267801.1	3.03657	-0.383683	3.23105e-09	6.85782e-07	0.09	0	0.43	0.31	RP11-552F3.9	chr17	antisense	--
ENSG00000241935.8	2.72023	-0.0746192	3.94125e-09	8.15609e-07	0.12	0.05	0.52	0.63	HOGA1	chr10	protein_coding	4-hydroxy-2-oxoglutarate aldolase 1
ENSG00000162645.12	2.27055	0.627437	4.03341e-09	8.27783e-07	0	0.39	0.75	1.33	GBP2	chr1	protein_coding	guanylate binding protein 2, interferon-inducible
ENSG00000115556.13	2.05615	1.42271	4.57367e-09	9.05982e-07	0.3	0.22	0.95	1.29	PLCD4	chr2	protein_coding	phospholipase C, delta 4
ENSG00000243284.1	7.15014	-1.55152	4.59334e-09	9.05982e-07	0	0	0.27	0.29	VSIG8	chr1	protein_coding	V-set and immunoglobulin domain containing 8
ENSG00000267365.1	7.13959	-1.55794	4.59334e-09	9.05982e-07	0	0	0.09	0.32	KCNJ2-AS1	chr17	antisense	KCNJ2 antisense RNA 1 (head to head)
ENSG00000001626.14	7.12809	-1.57319	4.59334e-09	9.05982e-07	0	0	0.15	0.02	CFTR	chr7	protein_coding	cystic fibrosis transmembrane conductance regulator (ATP-binding cassette sub-family C, member 7)
ENSG00000198758.10	1.80071	3.3634	4.59686e-09	9.05982e-07	1.64	1.94	4.87	8.07	EPS8L3	chr1	protein_coding	EPS8-like 3
ENSG00000103269.13	1.85657	2.66117	5.28293e-09	1.01295e-06	1.82	1.07	5.1	5.67	RHBDL1	chr16	protein_coding	rhomboid, veinlet-like 1 (Drosophila)
ENSG00000143226.13	4.00786	-0.954782	5.34357e-09	1.01295e-06	0.03	0.01	0.41	0.26	FCGR2A	chr1	protein_coding	Fc fragment of IgG, low affinity IIa, receptor (CD32)
ENSG00000180815.14	3.6272	-0.937489	5.34357e-09	1.01295e-06	0	0.03	0.23	0.17	MAP3K15	chrX	protein_coding	mitogen-activated protein kinase kinase kinase 15
ENSG00000275560.1	3.50633	-0.74017	6.11686e-09	1.15076e-06	0.29	0	0.16	3.12	RP11-180M15.7	chr12	sense_intronic	--
ENSG00000133020.4	2.97843	-0.292367	6.30204e-09	1.17668e-06	0.05	0	0.19	0.22	MYH8	chr17	protein_coding	myosin, heavy chain 8, skeletal muscle, perinatal
ENSG00000231298.6	3.8806	-1.06829	6.53818e-09	1.21166e-06	0	0.04	0.42	0.33	LINC00704	chr10	lincRNA	long intergenic non-protein coding RNA 704
ENSG00000250510.7	4.92511	-1.39736	7.13442e-09	1.31236e-06	0	0.01	0.25	0.16	GPR162	chr12	protein_coding	G protein-coupled receptor 162
ENSG00000233695.2	1.78342	3.23684	7.62003e-09	1.38123e-06	0.64	0.44	1.4	2.43	GAS6-AS1	chr13	antisense	GAS6 antisense RNA 1
ENSG00000273478.1	1.96383	1.75791	8.0967e-09	1.457e-06	2.56	1.24	4.87	10.27	RP11-465N4.5	chr1	antisense	--
ENSG00000180178.10	3.24374	-0.755757	8.42906e-09	1.50589e-06	0.01	0.04	0.34	0.14	FAR2P1	chr2	transcribed_unprocessed_pseudogene	fatty acyl CoA reductase 2 pseudogene 1
ENSG00000278071.1	2.67507	-0.131808	9.88569e-09	1.72881e-06	0.12	0.38	1.15	2.38	RP11-736N17.10	chr14	lincRNA	--
ENSG00000164638.10	1.70922	4.40791	1.12846e-08	1.92175e-06	1.39	1.79	4.04	6.76	SLC29A4	chr7	protein_coding	solute carrier family 29 (equilibrative nucleoside transporter), member 4
ENSG00000276600.4	2.03175	1.26665	1.136e-08	1.92175e-06	0.33	0.19	1.35	0.86	RAB7B	chr1	protein_coding	RAB7B, member RAS oncogene family
ENSG00000204616.10	3.30725	-0.678291	1.13759e-08	1.92175e-06	0.1	0	0.25	0.67	TRIM31	chr6	protein_coding	tripartite motif containing 31
ENSG00000187398.11	7.02591	-1.65192	1.18516e-08	1.98858e-06	0	0	0.07	0.11	LUZP2	chr11	protein_coding	leucine zipper protein 2
ENSG00000137440.4	1.71839	4.0617	1.19582e-08	1.993e-06	6.14	4.34	15.86	19.71	FGFBP1	chr4	protein_coding	fibroblast growth factor binding protein 1
ENSG00000231419.6	2.02873	1.18547	1.2681e-08	2.09939e-06	0.07	0.12	0.26	0.58	LINC00689	chr7	processed_transcript	long intergenic non-protein coding RNA 689
ENSG00000205861.11	3.93478	-1.0162	1.55524e-08	2.50788e-06	0.05	0.02	0.89	0.38	C1QTNF9B-AS1	chr13	antisense	C1QTNF9B antisense RNA 1
ENSG00000188833.9	3.54126	-1.00611	1.55524e-08	2.50788e-06	0	0.05	0.29	0.39	ENTPD8	chr9	protein_coding	ectonucleoside triphosphate diphosphohydrolase 8
ENSG00000258297.1	1.89279	1.78919	1.56834e-08	2.51268e-06	0.53	0.59	1.55	2.76	RP11-658F2.8	chr11	antisense	--
ENSG00000260578.1	3.43238	-0.803613	1.60845e-08	2.56043e-06	0.05	0	0.16	0.38	CTD-2541J13.1	chr18	lincRNA	--
ENSG00000272338.2	3.03298	-0.55847	1.81135e-08	2.81132e-06	0.17	0.24	1.7	1.86	RP11-722E23.2	chr8	lincRNA	--
ENSG00000275263.1	7.00586	-1.67276	1.91657e-08	2.93792e-06	0	0	2.72	0.16	RP11-1072A3.4	chr16	lincRNA	--
ENSG00000272692.1	3.7907	-1.14076	2.03709e-08	3.0927e-06	0	0.04	0.34	0.38	RP11-399K21.14	chr10	lincRNA	--
ENSG00000123405.13	1.80251	2.39501	2.05491e-08	3.0927e-06	1.02	0.79	2.02	4.47	NFE2	chr12	protein_coding	nuclear factor, erythroid 2
ENSG00000237036.4	1.75456	2.78038	2.15443e-08	3.22295e-06	0.58	0.89	2.66	2.54	ZEB1-AS1	chr10	antisense	ZEB1 antisense RNA 1
ENSG00000261136.1	2.64999	-0.130401	2.19944e-08	3.27057e-06	0.11	0.04	0.65	0.25	RP11-37C7.3	chr15	antisense	--
ENSG00000148204.11	2.35555	0.293534	2.2727e-08	3.3594e-06	0.07	0.05	0.26	0.36	CRB2	chr9	protein_coding	crumbs family member 2
ENSG00000162878.12	2.45759	0.0289271	2.2888e-08	3.36318e-06	0.08	0.13	0.75	0.47	PKDCC	chr2	protein_coding	protein kinase domain containing, cytoplasmic
ENSG00000250337.5	1.72996	3.00748	2.48205e-08	3.6257e-06	1.35	1.21	3.52	5.28	LINC01021	chr5	lincRNA	long intergenic non-protein coding RNA 1021
ENSG00000124203.5	2.26538	0.365482	2.50993e-08	3.64498e-06	0.02	0.05	0.17	0.23	ZNF831	chr20	protein_coding	zinc finger protein 831
ENSG00000124406.16	2.83153	-0.422163	2.54703e-08	3.67735e-06	0.03	0.01	0.16	0.07	ATP8A1	chr4	protein_coding	ATPase, aminophospholipid transporter (APLT), class I, type 8A, member 1
ENSG00000143768.11	4.81573	-1.486	2.64783e-08	3.80078e-06	0	0.01	0.28	0.19	LEFTY2	chr1	protein_coding	left-right determination factor 2
ENSG00000231742.5	2.90599	-0.502447	2.86857e-08	4.02459e-06	0.28	0.12	1.94	1.17	LINC01273	chr20	lincRNA	long intergenic non-protein coding RNA 1273
ENSG00000065361.14	1.71342	3.1354	2.91931e-08	4.07277e-06	0.48	0.52	1.62	1.79	ERBB3	chr12	protein_coding	erb-b2 receptor tyrosine kinase 3
ENSG00000280047.1	3.74666	-1.17933	2.98982e-08	4.14783e-06	0	0.03	0.4	0.11	CTC-463A16.1	chr5	TEC	--
ENSG00000091262.14	2.22663	0.524128	3.05007e-08	4.16167e-06	0.12	0.03	0.45	0.24	ABCC6	chr16	protein_coding	ATP-binding cassette, sub-family C (CFTR/MRP), member 6
ENSG00000171408.13	2.19778	0.52448	3.05007e-08	4.16167e-06	0.09	0.07	0.37	0.38	PDE7B	chr6	protein_coding	phosphodiesterase 7B
ENSG00000264577.1	2.17439	0.530478	3.05007e-08	4.16167e-06	0.29	0.69	2.02	2.71	AC010761.8	chr17	antisense	--
ENSG00000122420.9	6.9739	-1.69188	3.11371e-08	4.22529e-06	0	0	0.03	0.16	PTGFR	chr1	protein_coding	prostaglandin F receptor (FP)
ENSG00000137709.9	2.5904	-0.194202	3.17427e-08	4.28406e-06	0.05	0.08	0.41	0.43	POU2F3	chr11	protein_coding	POU class 2 homeobox 3
ENSG00000168398.6	1.76204	2.25478	3.77821e-08	5.07158e-06	0.15	0.42	0.96	1.06	BDKRB2	chr14	protein_coding	bradykinin receptor B2
ENSG00000277511.1	3.72661	-1.19175	4.39895e-08	5.81059e-06	0	0.09	0.57	0.93	CTD-2095E4.5	chr17	lincRNA	--
ENSG00000177483.11	3.82671	-1.10528	4.61301e-08	6.0611e-06	0.01	0.01	0.24	0.08	RBM44	chr2	protein_coding	RNA binding motif protein 44
ENSG00000237412.6	3.06792	-0.685207	4.85026e-08	6.3061e-06	0.09	0.01	0.47	0.4	PRSS56	chr2	protein_coding	protease, serine, 56
ENSG00000281383.1	6.86948	-1.78148	5.08245e-08	6.5134e-06	0	0	0.91	0.03	CH507-513H4.5	chr21	lincRNA	--
ENSG00000104081.13	1.6418	3.97561	5.19055e-08	6.60095e-06	1.61	1.23	3.4	5.75	BMF	chr15	protein_coding	Bcl2 modifying factor
ENSG00000142611.16	1.81636	1.79985	5.20994e-08	6.60095e-06	0.17	0.15	0.55	0.6	PRDM16	chr1	protein_coding	PR domain containing 16
ENSG00000261606.5	3.05337	-0.708701	6.56634e-08	8.07238e-06	0.02	0.02	0.16	0.18	RP11-414J4.2	chr15	processed_transcript	--
ENSG00000187134.12	1.8878	1.43548	6.84638e-08	8.33413e-06	0.2	0.09	0.52	0.58	AKR1C1	chr10	protein_coding	aldo-keto reductase family 1, member C1
ENSG00000279267.1	2.26588	0.15334	7.71139e-08	9.34008e-06	0.16	0.16	0.96	0.64	RP11-395L14.18	chr2	TEC	--
ENSG00000182700.4	2.36304	-0.0354149	8.12305e-08	9.74491e-06	0.08	0.07	0.47	0.36	IGIP	chr5	protein_coding	IgA-inducing protein
ENSG00000167995.15	1.65231	2.96483	8.17731e-08	9.76285e-06	0.25	1.03	1.76	2.48	BEST1	chr11	protein_coding	bestrophin 1
ENSG00000102145.13	3.08671	-0.88333	8.32565e-08	9.81064e-06	0	0.11	0.4	0.66	GATA1	chrX	protein_coding	GATA binding protein 1 (globin transcription factor 1)
ENSG00000223572.9	6.84143	-1.79803	8.33586e-08	9.81064e-06	0	0	0.09	0.29	CKMT1A	chr15	protein_coding	creatine kinase, mitochondrial 1A
ENSG00000260167.1	3.20885	-1.00683	9.11086e-08	1.04745e-05	0	0.28	1.2	1.83	RP11-146F11.5	chr16	antisense	--
ENSG00000279048.1	3.3881	-1.11949	9.62447e-08	1.1014e-05	0.03	0.02	0.17	0.39	RP11-511H23.2	chr7	TEC	--
ENSG00000009950.15	1.70519	2.23107	1.16496e-07	1.30313e-05	0.58	0.53	1.64	2.12	MLXIPL	chr7	protein_coding	MLX interacting protein-like
ENSG00000122367.19	2.30874	-0.00394779	1.28404e-07	1.41718e-05	0.05	0.04	0.23	0.22	LDB3	chr10	protein_coding	LIM domain binding 3
ENSG00000127129.9	1.65839	2.64681	1.37372e-07	1.48986e-05	2.3	2.1	5.15	9.19	EDN2	chr1	protein_coding	endothelin 2
ENSG00000257803.2	6.77125	-1.8586	1.37389e-07	1.48986e-05	0	0	0.55	0	RP11-575G13.2	chr12	processed_pseudogene	--
ENSG00000237575.4	6.77125	-1.8586	1.37389e-07	1.48986e-05	0	0	0.75	0	PYY2	chr17	transcribed_unprocessed_pseudogene	peptide YY, 2 (pseudogene)
ENSG00000271833.1	2.88668	-0.668935	1.38307e-07	1.4933e-05	0.26	0.13	1.61	1.36	RP11-356B19.11	chr9	sense_intronic	--
ENSG00000224409.1	3.61739	-1.28241	1.42205e-07	1.52874e-05	0	0.21	2.33	0.75	RP11-114B7.6	chr1	antisense	--
ENSG00000116176.6	2.15763	0.234272	1.43949e-07	1.54081e-05	0.26	0.39	1.66	1.43	TPSG1	chr16	protein_coding	tryptase gamma 1
ENSG00000078018.19	2.51688	-0.339499	1.59525e-07	1.69465e-05	0.02	0.02	0.08	0.15	MAP2	chr2	protein_coding	microtubule-associated protein 2
ENSG00000263276.1	3.25099	-0.953081	1.6255e-07	1.71042e-05	0.05	0	0.28	0.23	RP11-96D1.10	chr16	sense_overlapping	--
ENSG00000039068.18	3.26651	-0.946954	1.6255e-07	1.71042e-05	0.03	0.01	0.24	0.08	CDH1	chr16	protein_coding	cadherin 1, type 1, E-cadherin (epithelial)
ENSG00000107242.17	3.17893	-1.03018	1.84229e-07	1.92225e-05	0	0.05	0.17	0.32	PIP5K1B	chr9	protein_coding	phosphatidylinositol-4-phosphate 5-kinase, type I, beta
ENSG00000279744.1	1.97455	0.701572	1.97197e-07	2.04041e-05	0.31	0.38	1.46	1.37	RP13-20L14.10	chr17	TEC	--
ENSG00000221944.4	1.6366	2.56865	2.00052e-07	2.06136e-05	0.96	1.02	2.67	3.73	TIGD1	chr2	protein_coding	tigger transposable element derived 1
ENSG00000278665.1	6.74772	-1.87236	2.27574e-07	2.2426e-05	0	0	0.39	0.65	RP11-666O2.4	chr16	unprocessed_pseudogene	--
ENSG00000183625.14	6.71884	-1.89918	2.27574e-07	2.2426e-05	0	0	0.34	0	CCR3	chr3	protein_coding	chemokine (C-C motif) receptor 3
ENSG00000228335.1	6.75163	-1.87007	2.27574e-07	2.2426e-05	0	0	0.62	0.66	AC073063.10	chr7	processed_pseudogene	--
ENSG00000137270.10	6.75947	-1.86549	2.27574e-07	2.2426e-05	0	0	0.2	0.09	GCM1	chr6	protein_coding	glial cells missing homolog 1 (Drosophila)
ENSG00000226318.1	6.75424	-1.86855	2.27574e-07	2.2426e-05	0	0	0.57	0.46	RP11-474D14.2	chr10	processed_pseudogene	--
ENSG00000116711.9	1.58621	3.21476	2.41836e-07	2.37372e-05	1.58	1.36	4.29	4.82	PLA2G4A	chr1	protein_coding	phospholipase A2, group IVA (cytosolic, calcium-dependent)
ENSG00000228137.1	2.44247	-0.418303	2.51019e-07	2.45416e-05	0.17	0.77	3.32	2.26	AP001469.7	chr21	antisense	--
ENSG00000172296.12	3.41816	-1.08829	2.62697e-07	2.54826e-05	0.02	0	0.11	0.12	SPTLC3	chr20	protein_coding	serine palmitoyltransferase, long chain base subunit 3
ENSG00000133710.15	1.81887	1.08243	2.67529e-07	2.58504e-05	0.1	0.33	0.93	0.68	SPINK5	chr5	protein_coding	serine peptidase inhibitor, Kazal type 5
ENSG00000276644.4	2.02252	0.537006	2.74633e-07	2.64339e-05	0.14	0.05	0.26	0.52	DACH1	chr13	protein_coding	dachshund family transcription factor 1
ENSG00000188517.14	3.6835	-1.21864	2.94703e-07	2.80397e-05	0.02	0	0.21	0	COL25A1	chr4	protein_coding	collagen, type XXV, alpha 1
ENSG00000272693.3	3.53923	-1.3348	3.14802e-07	2.9389e-05	0.03	0.01	0.43	0.16	RP11-479O9.4	chr7	lincRNA	--
ENSG00000178297.12	1.7974	1.25965	3.4852e-07	3.2294e-05	0.4	0.18	0.86	1.19	TMPRSS9	chr19	protein_coding	transmembrane protease, serine 9
ENSG00000135333.13	2.06262	0.195659	3.58218e-07	3.30693e-05	0.01	0.08	0.18	0.26	EPHA7	chr6	protein_coding	EPH receptor A7
ENSG00000129744.2	1.84907	0.917996	3.74316e-07	3.36029e-05	0.47	0.62	1.76	2.35	ART1	chr11	protein_coding	ADP-ribosyltransferase 1
ENSG00000273338.1	6.7122	-1.90304	3.78883e-07	3.36029e-05	0	0	3.03	0.64	RP11-386I14.4	chr1	antisense	--
ENSG00000178623.11	6.68313	-1.91996	3.78883e-07	3.36029e-05	0	0	0	0.14	GPR35	chr2	protein_coding	G protein-coupled receptor 35
ENSG00000240032.1	6.66447	-1.94094	3.78883e-07	3.36029e-05	0	0	1.06	0	RP11-274H2.3	chr3	antisense	--
ENSG00000265148.5	6.71618	-1.90073	3.78883e-07	3.36029e-05	0	0	0.27	0.02	BZRAP1-AS1	chr17	antisense	BZRAP1 antisense RNA 1
ENSG00000267082.1	6.69368	-1.91382	3.78883e-07	3.36029e-05	0	0	0.41	0.89	CTC-510F12.2	chr19	antisense	--
ENSG00000254873.1	6.66447	-1.94094	3.78883e-07	3.36029e-05	0	0	0.36	0	RP11-770J1.5	chr11	antisense	--
ENSG00000232010.1	6.70691	-1.90612	3.78883e-07	3.36029e-05	0	0	0.99	0.46	AP001059.5	chr21	antisense	--
ENSG00000196139.11	1.49263	5.15311	3.94175e-07	3.48079e-05	7.36	7.62	17.82	25.82	AKR1C3	chr10	protein_coding	aldo-keto reductase family 1, member C3
ENSG00000179774.8	4.56982	-1.68098	4.0225e-07	3.51728e-05	0	0.02	0.37	0.24	ATOH7	chr10	protein_coding	atonal homolog 7 (Drosophila)
ENSG00000159958.4	2.01582	0.540667	4.23806e-07	3.67985e-05	0.22	0.04	0.66	0.4	TNFRSF13C	chr22	protein_coding	tumor necrosis factor receptor superfamily, member 13C
ENSG00000255153.1	3.28284	-1.21308	4.29761e-07	3.71856e-05	0	0.12	0.64	0.68	TOLLIP-AS1	chr11	antisense	TOLLIP antisense RNA 1 (head to head)
ENSG00000186105.7	3.52031	-1.36006	4.70136e-07	4.02582e-05	0	0.04	0.46	0.05	LRRC70	chr5	protein_coding	leucine rich repeat containing 70
ENSG00000235169.7	3.89704	-1.49877	4.72831e-07	4.03498e-05	0.04	0.04	0.04	1.31	SMIM1	chr1	protein_coding	small integral membrane protein 1 (Vel blood group)
ENSG00000154736.5	1.65575	1.87685	5.15342e-07	4.36774e-05	0.22	0.13	0.47	0.67	ADAMTS5	chr21	protein_coding	ADAM metallopeptidase with thrombospondin type 1 motif, 5
ENSG00000133302.12	1.49212	4.37074	5.29373e-07	4.46178e-05	1.71	1.65	4.27	5.49	ANKRD32	chr5	protein_coding	ankyrin repeat domain 32
ENSG00000186897.4	1.78462	1.10436	5.38153e-07	4.51485e-05	0.38	0.45	1.95	1.01	C1QL4	chr12	protein_coding	complement component 1, q subcomponent-like 4
ENSG00000185046.18	2.87861	-0.838882	5.67526e-07	4.72932e-05	0.02	0.01	0.08	0.14	ANKS1B	chr12	protein_coding	ankyrin repeat and sterile alpha motif domain containing 1B
ENSG00000143365.16	1.56191	2.59543	6.11183e-07	5.05917e-05	0.79	0.92	1.75	3.48	RORC	chr1	protein_coding	RAR-related orphan receptor C
ENSG00000213411.2	6.60663	-1.98473	6.34083e-07	5.17967e-05	0	0	0.38	0.01	RBM22P2	chr13	processed_pseudogene	RNA binding motif protein 22 pseudogene 2
ENSG00000272983.1	6.65372	-1.94716	6.34083e-07	5.17967e-05	0	0	0.07	0.03	RP11-508N22.12	chr10	lincRNA	--
ENSG00000186891.13	6.64167	-1.95414	6.34083e-07	5.17967e-05	0	0	0.19	0.33	TNFRSF18	chr1	protein_coding	tumor necrosis factor receptor superfamily, member 18
ENSG00000002745.12	6.63632	-1.95724	6.34083e-07	5.17967e-05	0	0	0.04	0.17	WNT16	chr7	protein_coding	wingless-type MMTV integration site family, member 16
ENSG00000268751.1	4.52506	-1.71587	6.41446e-07	5.18861e-05	0	0.04	0.89	0.52	SCGB1B2P	chr19	lincRNA	secretoglobin, family 1B, member 2, pseudogene
ENSG00000154997.8	4.49288	-1.74343	6.41446e-07	5.18861e-05	0	0.01	0.23	0	2021-09-14	chr7	protein_coding	septin 14
ENSG00000225764.1	2.14632	-0.0117723	6.70867e-07	5.40897e-05	0.27	0.56	1.62	2.27	P3H2-AS1	chr3	antisense	P3H2 antisense RNA 1
ENSG00000188206.6	1.49519	3.82539	6.81099e-07	5.4737e-05	1.62	1.09	3.51	4.37	HNRNPU-AS1	chr1	antisense	HNRNPU antisense RNA 1
ENSG00000225762.1	3.48292	-1.37514	7.03871e-07	5.63846e-05	0.13	0.06	0.6	1.66	LINC01389	chr1	antisense	long intergenic non-protein coding RNA 1389
ENSG00000165269.12	2.45931	-0.368773	7.18003e-07	5.7148e-05	0.09	0.01	0.11	0.47	AQP7	chr9	protein_coding	aquaporin 7
ENSG00000257391.1	3.86717	-1.52001	7.28414e-07	5.76073e-05	0.03	0	0.16	0.3	MIR3180-4	chr16	lincRNA	microRNA 3180-4
ENSG00000197520.10	3.86096	-1.53132	7.28414e-07	5.76073e-05	0	0.04	0	0.78	FAM177B	chr1	protein_coding	family with sequence similarity 177, member B
ENSG00000256667.6	3.32146	-1.17286	7.70003e-07	6.07032e-05	0.04	0.01	0.46	0.08	KLRAP1	chr12	transcribed_unprocessed_pseudogene	killer cell lectin-like receptor subfamily A pseudogene 1
ENSG00000278376.1	2.67251	-0.857579	7.7623e-07	6.10003e-05	0	0.12	0.46	0.38	RP11-158I9.8	chr11	lincRNA	--
ENSG00000223813.2	1.93273	0.421627	8.40303e-07	6.56203e-05	0.13	0.51	1.08	1.56	AC007255.8	chr7	antisense	--
ENSG00000278090.1	1.69361	1.39582	8.4379e-07	6.5686e-05	0.41	0.46	2.05	0.9	RP11-6O2.2	chr15	lincRNA	--
ENSG00000251138.6	2.05676	0.17456	8.74112e-07	6.76225e-05	0.27	0.15	0.97	0.81	RP11-81H3.2	chr12	lincRNA	--
ENSG00000099953.9	2.07436	0.13486	8.99457e-07	6.93671e-05	0.21	0.11	0.72	0.65	MMP11	chr22	protein_coding	matrix metallopeptidase 11
ENSG00000261326.2	1.69448	1.40876	9.80105e-07	7.53528e-05	0.29	0.13	0.43	0.94	LINC01355	chr1	lincRNA	long intergenic non-protein coding RNA 1355
ENSG00000204556.4	4.47756	-1.7524	1.02685e-06	7.83803e-05	0	0.08	1.47	0.91	CTD-2514C3.1	chr20	unprocessed_pseudogene	--
ENSG00000267909.2	4.46864	-1.75763	1.02685e-06	7.83803e-05	0	0.01	0.08	0.12	CCDC177	chr14	protein_coding	coiled-coil domain containing 177
ENSG00000223745.7	1.59333	1.98196	1.05586e-06	7.83803e-05	0.53	0.45	1.37	1.68	RP4-717I23.3	chr1	processed_transcript	--
ENSG00000173200.12	2.84008	-0.877975	1.06298e-06	7.83803e-05	0.02	0.02	0.13	0.17	PARP15	chr3	protein_coding	poly (ADP-ribose) polymerase family, member 15
ENSG00000280614.1	6.54648	-2.02986	1.06683e-06	7.83803e-05	0	0	0.69	0.06	CH507-513H4.4	chr21	lincRNA	--
ENSG00000273226.1	6.60255	-1.98708	1.06683e-06	7.83803e-05	0	0	1.11	0.2	RP11-513M16.8	chr9	antisense	--
ENSG00000154438.7	6.54924	-2.02828	1.06683e-06	7.83803e-05	0	0	0.37	0	ASZ1	chr7	protein_coding	ankyrin repeat, SAM and basic leucine zipper domain containing 1
ENSG00000270001.1	6.59847	-1.98943	1.06683e-06	7.83803e-05	0	0	1.06	0.38	RP11-218C14.8	chr20	lincRNA	--
ENSG00000259519.1	6.58896	-1.9949	1.06683e-06	7.83803e-05	0	0	1.09	1.28	RP11-519G16.2	chr15	antisense	--
ENSG00000228221.5	6.58219	-1.99881	1.06683e-06	7.83803e-05	0	0	0.15	0.45	LINC00578	chr3	lincRNA	long intergenic non-protein coding RNA 578
ENSG00000255367.1	6.54648	-2.02986	1.06683e-06	7.83803e-05	0	0	0.46	0.04	RP13-726E6.2	chr11	lincRNA	--
ENSG00000114796.15	1.45461	4.1276	1.08256e-06	7.93017e-05	1.16	0.98	2.7	3.38	KLHL24	chr3	protein_coding	kelch-like family member 24
ENSG00000279689.1	1.66262	1.46243	1.14287e-06	8.32282e-05	0.39	0.27	0.98	1.16	RP11-574K11.32	chr10	TEC	--
ENSG00000273356.1	2.36847	-0.349113	1.15497e-06	8.38639e-05	0.17	0.04	0.74	0.36	RP11-804H8.6	chr3	lincRNA	--
ENSG00000244255.5	1.42526	4.92699	1.29432e-06	9.37081e-05	4.02	3.41	8.67	11.94	XXbac-BPG116M5.17	chr6	protein_coding	--
ENSG00000108984.13	1.47369	3.1452	1.44059e-06	0.000103693	1.44	1.29	3.33	4.49	MAP2K6	chr17	protein_coding	mitogen-activated protein kinase kinase 6
ENSG00000115919.14	1.94097	0.194031	1.44736e-06	0.000103879	0	0.04	0.12	0.08	KYNU	chr2	protein_coding	kynureninase
ENSG00000120738.7	1.49743	2.73392	1.49774e-06	0.000106877	0.95	1.06	2.12	3.74	EGR1	chr5	protein_coding	early growth response 1
ENSG00000272696.1	2.01863	0.20837	1.65652e-06	0.000117533	1.07	0.33	3.37	2.38	RP11-339B21.13	chr9	antisense	--
ENSG00000205221.12	1.54502	2.0597	1.74013e-06	0.000122416	0.52	0.59	1.79	1.57	VIT	chr2	protein_coding	vitrin
ENSG00000273102.1	2.14841	-0.298642	1.80458e-06	0.000123458	0.11	0.69	1.85	2.04	AP000569.9	chr21	lincRNA	--
ENSG00000279145.1	6.53546	-2.03617	1.80467e-06	0.000123458	0	0	0.07	0.05	RP11-547D13.1	chr15	TEC	--
ENSG00000134757.4	6.53684	-2.03538	1.80467e-06	0.000123458	0	0	0.08	0.04	DSG3	chr18	protein_coding	desmoglein 3
ENSG00000236095.1	6.52996	-2.03932	1.80467e-06	0.000123458	0	0	0.37	0.48	RP11-49O14.2	chr9	sense_intronic	--
ENSG00000274630.1	6.53546	-2.03617	1.80467e-06	0.000123458	0	0	2.59	1.72	RP11-229E13.4	chr17	antisense	--
ENSG00000182912.6	6.51625	-2.04718	1.80467e-06	0.000123458	0	0	0	0.22	TSPEAR-AS2	chr21	antisense	TSPEAR antisense RNA 2
ENSG00000239557.1	6.53271	-2.03775	1.80467e-06	0.000123458	0	0	0.28	0.26	RP11-168J18.6	chr3	processed_pseudogene	--
ENSG00000226029.1	2.59046	-0.920099	2.00053e-06	0.000135366	0	0.07	0.21	0.25	RP4-798A10.2	chr1	lincRNA	--
ENSG00000165929.12	2.77163	-0.932842	2.00053e-06	0.000135366	0.02	0.02	0.16	0.11	TC2N	chr14	protein_coding	tandem C2 domains, nuclear
ENSG00000260220.5	1.51543	2.19004	2.07628e-06	0.000140109	0.48	0.58	1.53	1.62	WI2-2610K16.2	chr9	protein_coding	--
ENSG00000132832.9	1.43281	3.60237	2.09525e-06	0.000141006	4.5	3.95	9.22	14.36	LINC01260	chr20	antisense	long intergenic non-protein coding RNA 1260
ENSG00000100078.3	2.16512	-0.276813	2.18852e-06	0.000146885	0.06	0.12	0.53	0.34	PLA2G3	chr22	protein_coding	phospholipase A2, group III
ENSG00000270175.1	2.94985	-1.20725	2.29354e-06	0.000153519	0.04	0.14	1	0.59	RP11-793H13.11	chr12	antisense	--
ENSG00000215244.2	3.3851	-1.46072	2.3975e-06	0.000159617	0	0.03	0.13	0.2	RP11-563J2.2	chr10	lincRNA	--
ENSG00000172478.17	1.48261	2.49631	2.4786e-06	0.000164575	0.99	1.01	1.84	3.93	C2orf54	chr2	protein_coding	chromosome 2 open reading frame 54
ENSG00000266079.4	2.79919	-1.11074	2.51703e-06	0.000165358	0	0.23	1.23	0.65	SNORA59B	chr17	snoRNA	small nucleolar RNA, H/ACA box 59B
ENSG00000232300.1	3.01934	-1.14222	2.51703e-06	0.000165358	0.04	0.02	0.16	0.43	FAM215B	chr17	lincRNA	family with sequence similarity 215, member B (non-protein coding)
ENSG00000273045.5	2.80897	-1.1	2.51703e-06	0.000165358	0	0.09	0.18	0.56	C2orf15	chr2	protein_coding	chromosome 2 open reading frame 15
ENSG00000165895.17	1.45336	2.88095	2.53376e-06	0.000166018	0.74	0.5	1.74	1.76	ARHGAP42	chr11	protein_coding	Rho GTPase activating protein 42
ENSG00000279605.1	2.02033	-0.0438461	2.64847e-06	0.000173077	0.05	0.08	0.22	0.33	RP11-661A12.8	chr8	TEC	--
ENSG00000223837.2	4.37245	-1.8314	2.66256e-06	0.000173226	0	0.08	1.02	1.27	BRD2-IT1	chr6	sense_intronic	BRD2 intronic transcript 1
ENSG00000272138.1	2.65631	-1.02787	2.6647e-06	0.000173226	0.05	0.26	0.79	1.42	LINC01607	chr8	lincRNA	long intergenic non-protein coding RNA 1607
ENSG00000213347.10	1.42955	3.17907	2.73208e-06	0.000176682	1.26	1.44	3.21	4.33	MXD3	chr5	protein_coding	MAX dimerization protein 3
ENSG00000244480.1	2.43398	-0.763669	2.7789e-06	0.000178149	0	0.19	0.62	0.58	AC005154.7	chr7	transcribed_processed_pseudogene	--
ENSG00000271659.1	2.63563	-0.86362	2.78347e-06	0.000178149	0.41	0.11	2.42	0.9	RP11-435O5.4	chr9	antisense	--
ENSG00000167619.11	2.63803	-0.869059	2.78347e-06	0.000178149	0.05	0.04	0.39	0.22	TMEM145	chr19	protein_coding	transmembrane protein 145
ENSG00000172348.14	3.10644	-1.34852	2.92435e-06	0.00018573	0	0.03	0.09	0.2	RCAN2	chr6	protein_coding	regulator of calcineurin 2
ENSG00000114805.16	3.10417	-1.34988	2.92435e-06	0.00018573	0	0.02	0.04	0.11	PLCH1	chr3	protein_coding	phospholipase C, eta 1
ENSG00000152689.17	1.52617	1.9345	2.94581e-06	0.000185931	0.42	0.25	0.73	1.23	RASGRP3	chr2	protein_coding	RAS guanyl releasing protein 3 (calcium and DAG-regulated)
ENSG00000278769.1	6.42271	-2.12206	3.06978e-06	0.000185931	0	0	0.74	0.03	CTD-2036P10.5	chr15	antisense	--
ENSG00000260880.2	6.47406	-2.08197	3.06978e-06	0.000185931	0	0	0.35	0.25	HCCAT5	chr16	lincRNA	hepatocellular carcinoma associated transcript 5 (non-protein coding)
ENSG00000276698.1	6.46154	-2.08911	3.06978e-06	0.000185931	0	0	0.18	0.77	RP11-468E2.10	chr14	lincRNA	--
ENSG00000272807.1	6.47267	-2.08277	3.06978e-06	0.000185931	0	0	0.47	0.4	RP11-260M2.1	chr2	antisense	--
ENSG00000261542.1	6.48104	-2.078	3.06978e-06	0.000185931	0	0	0.25	0.07	RP11-16E18.3	chr8	lincRNA	--
ENSG00000261949.5	6.42412	-2.12126	3.06978e-06	0.000185931	0	0	0.34	0	GFY	chr19	protein_coding	golgi-associated, olfactory signaling regulator
ENSG00000230417.10	6.42412	-2.12126	3.06978e-06	0.000185931	0	0	0.16	0	LINC00856	chr10	lincRNA	long intergenic non-protein coding RNA 856
ENSG00000230392.1	6.42412	-2.12126	3.06978e-06	0.000185931	0	0	0.22	0	RP5-1139I1.1	chrX	lincRNA	--
ENSG00000279569.1	6.47685	-2.08038	3.06978e-06	0.000185931	0	0	0.1	0.05	RP11-394B2.1	chr16	TEC	--
ENSG00000262873.1	6.42412	-2.12126	3.06978e-06	0.000185931	0	0	0.73	0	CTD-2561B21.11	chr17	lincRNA	--
ENSG00000271452.1	6.47406	-2.08197	3.06978e-06	0.000185931	0	0	0.8	0.57	RP11-342K6.2	chr2	sense_intronic	--
ENSG00000279197.1	6.47964	-2.07879	3.06978e-06	0.000185931	0	0	1.04	0.34	CTB-3M24.1	chr5	TEC	--
ENSG00000183171.5	6.46988	-2.08435	3.06978e-06	0.000185931	0	0	0.13	0.16	RP11-49C9.2	chrX	processed_pseudogene	--
ENSG00000160539.4	6.45598	-2.09228	3.06978e-06	0.000185931	0	0	0	0.25	PPAPDC3	chr9	protein_coding	phosphatidic acid phosphatase type 2 domain containing 3
ENSG00000112599.8	6.42412	-2.12126	3.06978e-06	0.000185931	0	0	0.57	0	GUCA1B	chr6	protein_coding	guanylate cyclase activator 1B (retina)
ENSG00000171551.11	2.24592	-0.451373	3.14717e-06	0.000189693	0.09	0.06	0.23	0.49	ECEL1	chr2	protein_coding	endothelin converting enzyme-like 1
ENSG00000224729.5	2.30416	-0.512408	3.28258e-06	0.000196425	0.06	0.09	0.3	0.49	PCOLCE-AS1	chr7	antisense	PCOLCE antisense RNA 1
ENSG00000278600.1	1.65911	1.03094	3.50919e-06	0.000208978	0.31	0.44	0.93	1.57	RP11-81A1.6	chr15	sense_intronic	--
ENSG00000275632.1	2.03557	-0.146236	3.6273e-06	0.00021498	0.62	0.52	1.65	3.17	RP5-967N21.11	chr20	lincRNA	--
ENSG00000245213.6	2.44511	-0.719935	3.64486e-06	0.000214995	0.09	0.01	0.23	0.29	RP11-10K16.1	chr4	antisense	--
ENSG00000112972.14	1.34198	7.99081	3.76222e-06	0.000220347	36.94	37.89	91.95	104.34	HMGCS1	chr5	protein_coding	3-hydroxy-3-methylglutaryl-CoA synthase 1 (soluble)
ENSG00000273373.1	1.49208	2.10693	3.82333e-06	0.000222353	0.77	0.66	2.2	1.95	RP5-1074L1.4	chr1	antisense	--
ENSG00000230006.7	1.83781	0.329905	4.11054e-06	0.000237388	0.06	0.07	0.3	0.21	ANKRD36BP2	chr2	transcribed_unprocessed_pseudogene	ankyrin repeat domain 36B pseudogene 2
ENSG00000272370.1	4.33157	-1.86028	4.31292e-06	0.000245648	0.06	0	1.29	0.21	RP11-307L14.1	chr5	lincRNA	--
ENSG00000204661.9	4.35403	-1.83823	4.31292e-06	0.000245648	0.02	0	0.02	0.53	C5orf60	chr5	processed_transcript	chromosome 5 open reading frame 60
ENSG00000196364.9	4.3223	-1.86563	4.31292e-06	0.000245648	0.02	0	0.23	0.15	PRSS29P	chr16	transcribed_unprocessed_pseudogene	protease, serine, 29, pseudogene
ENSG00000186480.12	1.33323	7.51074	4.39508e-06	0.000249755	32.96	28.75	74.79	85.92	INSIG1	chr7	protein_coding	insulin induced gene 1
ENSG00000233937.6	1.4191	2.80604	4.47499e-06	0.000253716	2.07	1.68	4.09	6.26	CTC-338M12.4	chr5	processed_transcript	--
ENSG00000004799.7	1.41248	2.91735	4.59504e-06	0.000259483	1.2	0.9	2.78	2.99	PDK4	chr7	protein_coding	pyruvate dehydrogenase kinase, isozyme 4
ENSG00000243649.8	1.69809	0.690823	4.59762e-06	0.000259483	0.21	0.25	0.8	0.77	CFB	chr6	protein_coding	complement factor B
ENSG00000235927.4	1.94697	0.0459434	4.81338e-06	0.000271045	0.24	0.08	0.36	0.89	NEXN-AS1	chr1	antisense	NEXN antisense RNA 1
ENSG00000085465.12	1.68888	0.828515	4.83511e-06	0.000271652	0.3	0.35	1.26	0.94	OVGP1	chr1	protein_coding	oviductal glycoprotein 1, 120kDa
ENSG00000111885.6	1.39343	3.13396	4.92848e-06	0.000276273	0.96	0.8	2.28	2.49	MAN1A1	chr6	protein_coding	mannosidase, alpha, class 1A, member 1
ENSG00000047457.13	1.89906	0.216221	4.95442e-06	0.000276479	0.13	0.05	0.25	0.45	CP	chr3	protein_coding	ceruloplasmin (ferroxidase)
ENSG00000120049.18	2.13181	-0.282019	5.09331e-06	0.000281052	0.13	0.06	0.56	0.29	KCNIP2	chr10	protein_coding	Kv channel interacting protein 2
ENSG00000143512.12	1.51299	1.69567	5.16612e-06	0.000281052	0.67	0.51	1.41	2.04	HHIPL2	chr1	protein_coding	HHIP-like 2
ENSG00000070759.16	1.36071	3.95067	5.18969e-06	0.000281052	2.65	2.49	5.92	7.74	TESK2	chr1	protein_coding	testis-specific kinase 2
ENSG00000249898.7	6.39306	-2.13887	5.25141e-06	0.000281052	0	0	0	0.2	MCPH1-AS1	chr8	antisense	MCPH1 antisense RNA 1
ENSG00000165028.11	6.39306	-2.13887	5.25141e-06	0.000281052	0	0	0	0.34	NIPSNAP3B	chr9	protein_coding	nipsnap homolog 3B (C. elegans)
ENSG00000156427.7	6.35586	-2.17091	5.25141e-06	0.000281052	0	0	0.29	0.01	FGF18	chr5	protein_coding	fibroblast growth factor 18
ENSG00000271849.1	6.40574	-2.13168	5.25141e-06	0.000281052	0	0	0.49	0.66	CTC-332L22.1	chr5	lincRNA	--
ENSG00000260465.1	6.35442	-2.17172	5.25141e-06	0.000281052	0	0	0.31	0.03	RP11-63M22.2	chr16	antisense	--
ENSG00000259746.1	6.40574	-2.13168	5.25141e-06	0.000281052	0	0	0.84	1.13	HSPE1P3	chr15	processed_pseudogene	heat shock 10kDa protein 1 pseudogene 3
ENSG00000272638.1	6.39306	-2.13887	5.25141e-06	0.000281052	0	0	0	0.79	GS1-114I9.1	chr7	antisense	--
ENSG00000106018.13	1.51225	1.5769	5.71497e-06	0.000303247	0.24	0.29	1.1	0.47	VIPR2	chr7	protein_coding	vasoactive intestinal peptide receptor 2
ENSG00000184163.3	2.28831	-0.631564	5.8031e-06	0.000305775	0.12	0.21	1.14	0.62	FAM132A	chr1	protein_coding	family with sequence similarity 132, member A
ENSG00000008323.15	2.3073	-0.610611	5.8031e-06	0.000305775	0.04	0.05	0.13	0.33	PLEKHG6	chr12	protein_coding	pleckstrin homology domain containing, family G (with RhoGef domain) member 6
ENSG00000114124.2	2.18859	-0.610784	5.8031e-06	0.000305775	0.02	0.09	0.2	0.36	GRK7	chr3	protein_coding	G protein-coupled receptor kinase 7
ENSG00000258768.2	2.11431	-0.388957	5.81186e-06	0.000305775	0.05	0.07	0.28	0.28	CTD-2292M16.8	chr14	lincRNA	--
ENSG00000258818.3	1.49852	1.65145	6.15322e-06	0.000321015	0.37	0.74	1.46	1.83	RNASE4	chr14	protein_coding	ribonuclease, RNase A family, 4
ENSG00000145416.13	3.41563	-1.42467	6.38732e-06	0.000330742	0.01	0	0.07	0.07	2021-03-01	chr4	protein_coding	membrane-associated ring finger (C3HC4) 1, E3 ubiquitin protein ligase
ENSG00000257108.1	3.04315	-1.39837	6.38732e-06	0.000330742	0	0.05	0.27	0.23	NHLRC4	chr16	protein_coding	NHL repeat containing 4
ENSG00000264527.2	3.01375	-1.42199	6.38732e-06	0.000330742	0	0.09	0.63	0.22	WI2-1959D15.1	chr9	lincRNA	--
ENSG00000105808.17	1.36761	3.28505	6.39295e-06	0.000330742	0.77	0.76	1.59	2.48	RASA4	chr7	protein_coding	RAS p21 protein activator 4
ENSG00000115705.20	3.61236	-1.72339	6.61517e-06	0.000340113	0	0.01	0.06	0.16	TPO	chr2	protein_coding	thyroid peroxidase
ENSG00000279522.1	2.84369	-1.28732	6.93764e-06	0.000352593	0.02	0.07	0.38	0.33	CTC-487M23.6	chr5	TEC	--
ENSG00000272909.1	1.75334	0.483148	7.00032e-06	0.000352593	0.4	0.2	0.89	1.17	CTD-2555O16.4	chr14	antisense	--
ENSG00000273151.1	4.27042	-1.90473	7.0141e-06	0.000352593	0	0	0.07	0.04	RP11-449P15.2	chr7	antisense	--
ENSG00000278861.1	4.26908	-1.9055	7.0141e-06	0.000352593	0.05	0	0.77	0.45	RP11-338K17.6	chr12	TEC	--
ENSG00000144550.12	4.26781	-1.91009	7.0141e-06	0.000352593	0	0.01	0.16	0.17	CPNE9	chr3	protein_coding	copine family member IX
ENSG00000217275.2	2.64205	-1.01904	7.18273e-06	0.000360341	0.39	0.05	1.21	1.56	RP1-34B20.4	chr6	processed_pseudogene	--
ENSG00000099958.14	1.36155	3.26895	7.6014e-06	0.000380576	1.64	1.31	3.81	4.02	DERL3	chr22	protein_coding	derlin 3
ENSG00000239617.1	1.57435	1.08873	7.76589e-06	0.000388029	2.29	2.47	7.57	7.16	RP11-302B13.1	chr12	processed_pseudogene	--
ENSG00000279026.1	1.95165	-0.160962	7.80265e-06	0.000389083	0.09	0.18	0.73	0.4	RP3-414A15.12	chr14	TEC	--
ENSG00000186354.10	1.86143	0.130014	8.05658e-06	0.000400138	0.1	0.06	0.11	0.48	C9orf47	chr9	protein_coding	chromosome 9 open reading frame 47
ENSG00000101605.12	1.85398	0.119988	8.05658e-06	0.000400138	0.08	0.06	0.22	0.3	MYOM1	chr18	protein_coding	myomesin 1
ENSG00000249459.8	1.81249	0.193712	8.24016e-06	0.000408439	0.11	0.06	0.29	0.31	ZNF286B	chr17	protein_coding	zinc finger protein 286B
ENSG00000175155.8	1.32324	4.19805	8.37006e-06	0.00041405	1.66	1.91	4	5.25	YPEL2	chr17	protein_coding	yippee-like 2 (Drosophila)
ENSG00000110436.11	6.32867	-2.18625	9.03561e-06	0.000429849	0	0	0	0.04	SLC1A2	chr11	protein_coding	solute carrier family 1 (glial high affinity glutamate transporter), member 2
ENSG00000236197.2	6.33437	-2.18303	9.03561e-06	0.000429849	0	0	0.06	0.17	AC002429.5	chr7	antisense	--
ENSG00000260902.1	6.32724	-2.18705	9.03561e-06	0.000429849	0	0	0	0.15	RP11-95M5.1	chr3	lincRNA	--
ENSG00000145242.13	6.34152	-2.17899	9.03561e-06	0.000429849	0	0	0.03	0.03	EPHA5	chr4	protein_coding	EPH receptor A5
ENSG00000135205.14	6.35012	-2.17415	9.03561e-06	0.000429849	0	0	0.14	0.04	CCDC146	chr7	protein_coding	coiled-coil domain containing 146
ENSG00000279473.1	6.28435	-2.22229	9.03561e-06	0.000429849	0	0	0.97	0.1	AC009065.4	chr16	protein_coding	--
ENSG00000167117.8	6.33723	-2.18141	9.03561e-06	0.000429849	0	0	0.12	0.23	LINC00483	chr17	processed_transcript	long intergenic non-protein coding RNA 483
ENSG00000258526.5	6.28726	-2.22066	9.03561e-06	0.000429849	0	0	0.56	0	RP11-111A21.1	chr14	lincRNA	--
ENSG00000260495.1	6.34868	-2.17496	9.03561e-06	0.000429849	0	0	0.16	0.06	RP11-55K13.1	chr16	antisense	--
ENSG00000237339.5	6.35012	-2.17415	9.03561e-06	0.000429849	0	0	0.18	0.05	LINC01502	chr9	lincRNA	long intergenic non-protein coding RNA 1502
ENSG00000226024.1	6.35012	-2.17415	9.03561e-06	0.000429849	0	0	1.68	0.49	COX5BP7	chr22	processed_pseudogene	cytochrome c oxidase subunit Vb pseudogene 7
ENSG00000267397.1	6.34438	-2.17738	9.03561e-06	0.000429849	0	0	0.21	0.15	RP11-873E20.1	chr18	lincRNA	--
ENSG00000142449.12	2.32616	-0.844004	9.06239e-06	0.000430299	0	0.03	0.06	0.1	FBN3	chr19	protein_coding	fibrillin 3
ENSG00000258727.1	1.60596	0.961308	9.67796e-06	0.000456907	0.41	0.13	0.74	0.91	RP11-66N24.3	chr14	antisense	--
ENSG00000108602.17	1.33028	3.62529	1.00097e-05	0.000469886	3.53	2.17	5.66	9.08	ALDH3A1	chr17	protein_coding	aldehyde dehydrogenase 3 family, member A1
ENSG00000225051.5	2.67331	-1.19793	1.02671e-05	0.000480806	0.04	0.16	0.1	1.33	HMGB3P22	chr5	transcribed_processed_pseudogene	high mobility group box 3 pseudogene 22
ENSG00000259772.6	3.5644	-1.75924	1.03778e-05	0.000480806	0	0.04	0.15	0.37	RP11-16E12.2	chr15	lincRNA	--
ENSG00000279583.1	3.5654	-1.75106	1.03778e-05	0.000480806	0.06	0	0.43	0.37	RP11-368N21.5	chr16	TEC	--
ENSG00000139656.6	3.5356	-1.78022	1.03778e-05	0.000480806	0.04	0.03	0.94	0.03	SMIM2	chr13	protein_coding	small integral membrane protein 2
ENSG00000280347.1	1.82245	0.146199	1.05746e-05	0.000489011	0.1	0.07	0.34	0.28	AC000123.2	chr7	TEC	--
ENSG00000157514.16	1.28146	6.01929	1.07573e-05	0.000496537	8.45	10.39	21.22	26.23	TSC22D3	chrX	protein_coding	TSC22 domain family, member 3
ENSG00000272896.1	2.23447	-0.541841	1.09522e-05	0.000504595	0.53	0.04	1.65	0.98	RP11-216L13.17	chr9	protein_coding	--
ENSG00000159307.18	1.36309	2.76131	1.12113e-05	0.000515573	0.35	0.27	0.86	0.78	SCUBE1	chr22	protein_coding	signal peptide, CUB domain, EGF-like 1
ENSG00000213714.1	4.2138	-1.95038	1.14527e-05	0.000521843	0	0.04	0.54	0.46	FAM209B	chr20	protein_coding	family with sequence similarity 209, member B
ENSG00000104901.6	4.20294	-1.95273	1.14527e-05	0.000521843	0.02	0	0.17	0.34	DKKL1	chr19	protein_coding	dickkopf-like 1
ENSG00000061455.10	4.22331	-1.94495	1.14527e-05	0.000521843	0	0	0.06	0.01	PRDM6	chr5	protein_coding	PR domain containing 6
ENSG00000260563.3	1.49906	1.36033	1.1541e-05	0.000524905	0.92	1.07	2.87	2.98	RP13-516M14.1	chr17	lincRNA	--
ENSG00000235823.1	1.28495	4.95005	1.18055e-05	0.000533028	6.51	6.39	12.75	19.75	OLMALINC	chr10	lincRNA	oligodendrocyte maturation-associated long intergenic non-coding RNA
ENSG00000092421.16	1.46796	1.47545	1.19715e-05	0.000539542	0.11	0.17	0.25	0.57	SEMA6A	chr5	protein_coding	sema domain, transmembrane domain (TM), and cytoplasmic domain, (semaphorin) 6A
ENSG00000144596.11	1.45944	1.55227	1.24812e-05	0.000561495	0.15	0.19	0.48	0.52	GRIP2	chr3	protein_coding	glutamate receptor interacting protein 2
ENSG00000082684.14	1.79631	0.135979	1.2579e-05	0.000564874	0.11	0.05	0.27	0.29	SEMA5B	chr3	protein_coding	sema domain, seven thrombospondin repeats (type 1 and type 1-like), transmembrane domain (TM) and short cytoplasmic domain, (semaphorin) 5B
ENSG00000163536.12	1.33361	3.08438	1.26614e-05	0.000567546	1.91	2.06	4.79	5.58	SERPINI1	chr3	protein_coding	serpin peptidase inhibitor, clade I (neuroserpin), member 1
ENSG00000137872.15	1.49335	1.34141	1.31799e-05	0.000585506	0.2	0.12	0.47	0.46	SEMA6D	chr15	protein_coding	sema domain, transmembrane domain (TM), and cytoplasmic domain, (semaphorin) 6D
ENSG00000196415.9	1.58741	0.70725	1.36006e-05	0.000603114	0.34	0.88	2.06	1.82	PRTN3	chr19	protein_coding	proteinase 3
ENSG00000260285.1	1.42204	1.76216	1.37867e-05	0.000610276	0.25	0.55	0.97	1.28	RP11-600F24.7	chr14	antisense	--
ENSG00000065717.14	1.42284	1.79428	1.39764e-05	0.000616446	0.41	0.73	1.48	1.73	TLE2	chr19	protein_coding	transducin-like enhancer of split 2
ENSG00000228126.1	3.30436	-1.5109	1.4059e-05	0.000616446	0.17	0	1.12	0.61	FALEC	chr1	lincRNA	focally amplified long non-coding RNA in epithelial cancer
ENSG00000123901.8	3.33694	-1.48482	1.4059e-05	0.000616446	0.02	0	0.11	0.13	GPR83	chr11	protein_coding	G protein-coupled receptor 83
ENSG00000278662.4	1.61386	0.767262	1.41657e-05	0.000619326	0.22	0.12	0.49	0.56	GOLGA6L10	chr15	protein_coding	golgin A6 family-like 10
ENSG00000230042.1	2.50864	-1.14793	1.42828e-05	0.000623346	0	0.29	1.91	0	AK3P3	chr7	processed_pseudogene	adenylate kinase 3 pseudogene 3
ENSG00000249087.6	1.46151	1.54471	1.44867e-05	0.000631136	0.51	0.55	1	2.01	ZNF436-AS1	chr1	antisense	ZNF436 antisense RNA 1
ENSG00000247728.2	3.03698	-1.38732	1.4628e-05	0.000635063	0.13	0	0.83	0.28	RP11-932O9.7	chr15	antisense	--
ENSG00000135678.11	1.25821	6.6623	1.47187e-05	0.000637888	9.08	7.04	18.92	20.9	CPM	chr12	protein_coding	carboxypeptidase M
ENSG00000214510.9	1.52023	1.20248	1.52834e-05	0.000652242	1.54	0.3	1.96	3.35	SPINK13	chr5	protein_coding	serine peptidase inhibitor, Kazal type 13 (putative)
ENSG00000247853.2	2.13981	-0.624277	1.54104e-05	0.000652242	0.13	0.05	0.56	0.26	RP5-940J5.6	chr12	antisense	--
ENSG00000088002.11	6.27272	-2.22881	1.5639e-05	0.000652242	0	0	0.17	0.16	SULT2B1	chr19	protein_coding	sulfotransferase family, cytosolic, 2B, member 1
ENSG00000158022.6	6.21369	-2.27306	1.5639e-05	0.000652242	0	0	0.31	0	TRIM63	chr1	protein_coding	tripartite motif containing 63, E3 ubiquitin protein ligase
ENSG00000242390.1	6.21369	-2.27306	1.5639e-05	0.000652242	0	0	0.64	0	RPL6P9	chr3	processed_pseudogene	ribosomal protein L6 pseudogene 9
ENSG00000135902.9	6.27853	-2.22556	1.5639e-05	0.000652242	0	0	0.14	0.05	CHRND	chr2	protein_coding	cholinergic receptor, nicotinic, delta (muscle)
ENSG00000232355.2	6.27998	-2.22474	1.5639e-05	0.000652242	0	0	1.8	0.56	RP11-263F14.3	chr9	unprocessed_pseudogene	--
ENSG00000231738.10	6.27707	-2.22637	1.5639e-05	0.000652242	0	0	0.38	0.19	TSPAN19	chr12	protein_coding	tetraspanin 19
ENSG00000279057.1	6.27707	-2.22637	1.5639e-05	0.000652242	0	0	0.24	0.12	CTD-3126B10.5	chr16	TEC	--
ENSG00000278998.1	6.26692	-2.23207	1.5639e-05	0.000652242	0	0	0.18	0.39	RP11-1430O6.1	chr7	TEC	--
ENSG00000260782.1	6.21369	-2.27306	1.5639e-05	0.000652242	0	0	0.3	0	RP11-480G7.2	chr16	processed_pseudogene	--
ENSG00000255085.8	6.27998	-2.22474	1.5639e-05	0.000652242	0	0	0.46	0.14	AF186192.5	chr8	transcribed_unprocessed_pseudogene	--
ENSG00000136895.18	1.41489	1.81041	1.5654e-05	0.000652242	0.35	0.47	1.31	0.98	GARNL3	chr9	protein_coding	GTPase activating Rap/RanGAP domain-like 3
ENSG00000138030.12	1.72644	0.283924	1.59964e-05	0.000665391	0.15	0.22	0.49	0.8	KHK	chr2	protein_coding	ketohexokinase (fructokinase)
ENSG00000165730.14	1.73493	0.161013	1.62769e-05	0.000674699	0.1	0.14	0.44	0.41	STOX1	chr10	protein_coding	storkhead box 1
ENSG00000259868.2	3.48048	-1.81637	1.63288e-05	0.000674699	0.04	0	0.51	0	RP11-1012E15.2	chr14	processed_transcript	--
ENSG00000109101.7	1.27933	4.01498	1.80717e-05	0.000745472	3.38	1.41	4.72	7.22	FOXN1	chr17	protein_coding	forkhead box N1
ENSG00000279312.1	1.47959	1.39011	1.83843e-05	0.000757002	0.91	0.27	1.42	1.91	RP3-331H24.7	chr6	TEC	--
ENSG00000224177.6	1.67574	0.339355	1.84295e-05	0.000757002	0.35	0.28	1.12	0.97	LINC00570	chr2	lincRNA	long intergenic non-protein coding RNA 570
ENSG00000167107.12	1.2599	4.57238	1.84426e-05	0.000757002	4.91	6.14	12.29	15.16	ACSF2	chr17	protein_coding	acyl-CoA synthetase family member 2
ENSG00000134343.12	2.39356	-1.06879	1.89385e-05	0.000774794	0	0.03	0.09	0.09	ANO3	chr11	protein_coding	anoctamin 3
ENSG00000171236.9	1.33464	2.55071	1.92844e-05	0.000787646	0.88	1.09	2.36	2.81	LRG1	chr19	protein_coding	leucine-rich alpha-2-glycoprotein 1
ENSG00000262587.2	1.57901	0.791883	1.98189e-05	0.000806822	0.83	0.53	2.46	1.74	RP11-266L9.4	chr16	transcribed_unprocessed_pseudogene	--
ENSG00000261087.1	2.0426	-0.622626	1.9976e-05	0.000811888	0.03	0.11	0.29	0.34	KB-1460A1.5	chr8	lincRNA	--
ENSG00000251580.1	2.68761	-1.18223	2.00504e-05	0.000812869	0.23	0.19	1.57	1.33	RP11-539L10.3	chr4	lincRNA	--
ENSG00000107295.9	1.42876	1.54131	2.00656e-05	0.000812869	0.57	0.53	1.11	1.94	SH3GL2	chr9	protein_coding	SH3-domain GRB2-like 2
ENSG00000168026.16	1.48067	1.20173	2.08384e-05	0.0008428	0.32	0.2	0.86	0.62	TTC21A	chr3	protein_coding	tetratricopeptide repeat domain 21A
ENSG00000222482.1	2.83229	-1.28328	2.09029e-05	0.000844036	1.38	0.29	6.44	5.69	AC005071.1	chr7	miRNA	--
ENSG00000227252.1	1.919	-0.309628	2.18831e-05	0.00088075	0.1	0.14	0.37	0.57	AC105760.2	chr2	antisense	--
ENSG00000224881.1	2.36916	-0.924969	2.21737e-05	0.000891004	0.15	0.15	0.23	1.39	AC068279.3	chr2	processed_pseudogene	--
ENSG00000279861.1	2.08654	-0.583818	2.32745e-05	0.000933726	0.09	0.13	0.55	0.43	RP11-43N16.4	chr19	TEC	--
ENSG00000244879.4	1.25042	4.34429	2.33528e-05	0.000935354	0.67	0.69	1.53	1.81	GABPB1-AS1	chr15	antisense	GABPB1 antisense RNA 1
ENSG00000249685.1	1.79603	-0.0865621	2.40768e-05	0.000959709	0.78	0.78	3.48	2.18	RP11-360F5.3	chr4	lincRNA	--
ENSG00000088970.15	1.29369	2.88119	2.52971e-05	0.00100352	1.66	1.85	3.36	5.56	KIZ	chr20	protein_coding	kizuna centrosomal protein
ENSG00000170899.10	1.49842	0.967672	2.58828e-05	0.00101788	0.76	0.81	2.37	2.25	GSTA4	chr6	protein_coding	glutathione S-transferase alpha 4
ENSG00000158528.11	1.29468	2.8295	2.58863e-05	0.00101788	0.34	0.35	0.84	0.9	PPP1R9A	chr7	protein_coding	protein phosphatase 1, regulatory subunit 9A
ENSG00000166206.13	2.20184	-0.665164	2.59052e-05	0.00101788	0.06	0	0.1	0.16	GABRB3	chr15	protein_coding	gamma-aminobutyric acid (GABA) A receptor, beta 3
ENSG00000104093.13	1.25483	3.80774	2.60431e-05	0.00102169	0.55	0.85	1.79	1.7	DMXL2	chr15	protein_coding	Dmx-like 2
ENSG00000117983.17	1.84964	-0.222896	2.70649e-05	0.00102464	0.02	0.02	0.07	0.06	MUC5B	chr11	protein_coding	mucin 5B, oligomeric mucus/gel-forming
ENSG00000229628.1	6.13621	-2.32745	2.72325e-05	0.00102464	0	0	0.97	0	AC073115.7	chr7	lincRNA	--
ENSG00000105509.10	6.19895	-2.28128	2.72325e-05	0.00102464	0	0	0.12	0.12	HAS1	chr19	protein_coding	hyaluronan synthase 1
ENSG00000129682.13	6.13022	-2.33076	2.72325e-05	0.00102464	0	0	0.02	0.01	FGF13	chrX	protein_coding	fibroblast growth factor 13
ENSG00000225016.1	6.13621	-2.32745	2.72325e-05	0.00102464	0	0	2.37	0	LINC00328-2P	chr13	processed_pseudogene	long intergenic non-protein coding RNA 328-2, pseudogene
ENSG00000266420.2	6.13322	-2.3291	2.72325e-05	0.00102464	0	0	1.53	0.18	RN7SL118P	chrX	misc_RNA	RNA, 7SL, cytoplasmic 118, pseudogene
ENSG00000261186.2	6.18573	-2.28866	2.72325e-05	0.00102464	0	0	0	0.46	RP11-341N2.1	chr2	antisense	--
ENSG00000251323.2	6.13322	-2.3291	2.72325e-05	0.00102464	0	0	0.28	0.03	RP11-452H21.4	chr11	lincRNA	--
ENSG00000174403.15	6.13022	-2.33076	2.72325e-05	0.00102464	0	0	0.12	0.03	C20orf166-AS1	chr20	antisense	C20orf166 antisense RNA 1
ENSG00000173867.8	6.19013	-2.2862	2.72325e-05	0.00102464	0	0	0.13	0.64	RP11-97O12.7	chr15	processed_transcript	--
ENSG00000244063.1	6.20042	-2.28046	2.72325e-05	0.00102464	0	0	0.69	0.58	AC024704.2	chr2	lincRNA	--
ENSG00000242366.3	6.1916	-2.28538	2.72325e-05	0.00102464	0	0	0.05	0.17	UGT1A8	chr2	protein_coding	UDP glucuronosyltransferase 1 family, polypeptide A8
ENSG00000249786.7	6.13322	-2.3291	2.72325e-05	0.00102464	0	0	0.15	0.02	EAF1-AS1	chr3	antisense	EAF1 antisense RNA 1
ENSG00000272156.1	6.20778	-2.27635	2.72325e-05	0.00102464	0	0	0.59	0.15	RP11-477N3.1	chr2	lincRNA	--
ENSG00000215795.2	6.13621	-2.32745	2.72325e-05	0.00102464	0	0	0.31	0	RP11-488L18.3	chr1	processed_pseudogene	--
ENSG00000269968.1	1.35266	1.9047	2.74492e-05	0.00103124	2.53	6.31	9.63	14.08	RP5-940J5.9	chr12	antisense	--
ENSG00000115252.18	3.11988	-1.65447	2.96778e-05	0.00110493	0.01	0.01	0.02	0.11	PDE1A	chr2	protein_coding	phosphodiesterase 1A, calmodulin-dependent
ENSG00000261187.1	2.96211	-1.44403	3.10275e-05	0.00114658	0.11	0	0.74	0.17	RP11-1007O24.2	chr15	lincRNA	--
ENSG00000197050.10	1.37513	1.61319	3.25156e-05	0.00119624	0.42	0.42	1.49	0.8	ZNF420	chr19	protein_coding	zinc finger protein 420
ENSG00000186510.11	1.64398	0.361763	3.27153e-05	0.0012018	0.26	0.16	0.57	0.78	CLCNKA	chr1	protein_coding	chloride channel, voltage-sensitive Ka
ENSG00000137843.11	2.40526	-1.04029	3.3027e-05	0.00121146	0.04	0.02	0.14	0.15	PAK6	chr15	protein_coding	p21 protein (Cdc42/Rac)-activated kinase 6
ENSG00000176490.4	1.22208	4.40997	3.48844e-05	0.00127395	3.31	3.44	7.03	9.25	DIRAS1	chr19	protein_coding	DIRAS family, GTP-binding RAS-like 1
ENSG00000169239.12	1.20158	6.14096	3.53237e-05	0.00128621	5.82	5.64	12.43	14.84	CA5B	chrX	protein_coding	carbonic anhydrase VB, mitochondrial
ENSG00000139190.16	1.28654	2.66044	3.53986e-05	0.00128705	1.06	0.87	2.53	2.34	VAMP1	chr12	protein_coding	vesicle-associated membrane protein 1 (synaptobrevin 1)
ENSG00000163728.10	1.27664	2.65373	3.62962e-05	0.00131432	0.62	0.68	1.38	1.91	TTC14	chr3	protein_coding	tetratricopeptide repeat domain 14
ENSG00000132938.18	2.50566	-1.12296	3.63074e-05	0.00131432	0.02	0.01	0	0.16	MTUS2	chr13	protein_coding	microtubule associated tumor suppressor candidate 2
ENSG00000163286.7	1.58202	0.497252	3.66802e-05	0.00132588	0.32	0.17	0.8	0.73	ALPPL2	chr2	protein_coding	alkaline phosphatase, placental-like 2
ENSG00000183615.5	1.26206	2.88151	3.78983e-05	0.00136593	3.77	4.61	8.62	12.24	FAM167B	chr1	protein_coding	family with sequence similarity 167, member B
ENSG00000235245.1	1.89926	-0.396277	3.81508e-05	0.00137106	0.31	0.52	0.97	2.31	RP11-122K13.12	chr10	antisense	--
ENSG00000070731.9	1.81923	-0.172077	3.97582e-05	0.00142264	0.21	0.1	0.53	0.58	ST6GALNAC2	chr17	protein_coding	ST6 (alpha-N-acetyl-neuraminyl-2,3-beta-galactosyl-1,3)-N-acetylgalactosaminide alpha-2,6-sialyltransferase 2
ENSG00000160111.12	1.5947	0.469398	4.01417e-05	0.00143219	0.12	0.08	0.28	0.34	CPAMD8	chr19	protein_coding	C3 and PZP-like, alpha-2-macroglobulin domain containing 8
ENSG00000182459.4	1.56198	0.614316	4.0198e-05	0.00143219	0.48	0.22	1.29	0.84	TEX19	chr17	protein_coding	testis expressed 19
ENSG00000151640.12	3.41266	-1.87108	4.07788e-05	0.0014508	0	0.02	0.11	0.16	DPYSL4	chr10	protein_coding	dihydropyrimidinase-like 4
ENSG00000262136.1	1.69757	0.0587592	4.25609e-05	0.00150699	0.87	0.55	1.65	3.07	CTD-2033A16.3	chr16	antisense	--
ENSG00000181085.14	2.17794	-0.823992	4.26616e-05	0.00150699	0.05	0.11	0.2	0.55	MAPK15	chr8	protein_coding	mitogen-activated protein kinase 15
ENSG00000188263.10	2.15827	-0.816208	4.26616e-05	0.00150699	0.08	0.01	0.12	0.3	IL17REL	chr22	protein_coding	interleukin 17 receptor E-like
ENSG00000167701.13	1.84962	-0.444564	4.31196e-05	0.00151885	0.05	0.2	0.61	0.37	GPT	chr8	protein_coding	glutamic-pyruvate transaminase (alanine aminotransferase)
ENSG00000138061.11	1.19844	4.8151	4.33015e-05	0.0015231	2.84	2.86	5.95	7.57	CYP1B1	chr2	protein_coding	cytochrome P450, family 1, subfamily B, polypeptide 1
ENSG00000104447.11	1.21981	3.74549	4.43729e-05	0.00155418	0.77	0.67	1.68	1.78	TRPS1	chr8	protein_coding	trichorhinophalangeal syndrome I
ENSG00000177519.3	2.21534	-1.05876	4.51529e-05	0.00157353	0	0.17	0.74	0.15	RPRM	chr2	protein_coding	reprimo, TP53 dependent G2 arrest mediator candidate
ENSG00000258123.1	2.92853	-1.47011	4.5282e-05	0.00157353	0.1	0	0.78	0.02	RP11-314D7.2	chr12	lincRNA	--
ENSG00000257489.6	2.93008	-1.46293	4.5282e-05	0.00157353	0.1	0	0.04	0.69	RP11-175P13.3	chr12	transcribed_unprocessed_pseudogene	--
ENSG00000204054.11	1.17962	7.57585	4.54609e-05	0.00157353	9.88	8.88	19.41	24.52	LINC00963	chr9	processed_transcript	long intergenic non-protein coding RNA 963
ENSG00000128918.14	3.03309	-1.71539	4.54956e-05	0.00157353	0.01	0.01	0.09	0.09	ALDH1A2	chr15	protein_coding	aldehyde dehydrogenase 1 family, member A2
ENSG00000186417.13	3.04348	-1.71315	4.54956e-05	0.00157353	0.01	0.01	0.11	0.05	GLDN	chr15	protein_coding	gliomedin
ENSG00000172794.19	1.64762	0.194392	4.58946e-05	0.00157776	0.11	0.1	0.23	0.45	RAB37	chr17	protein_coding	RAB37, member RAS oncogene family
ENSG00000214827.9	2.82332	-1.55911	4.65325e-05	0.00157776	0	0.05	0.04	0.34	MTCP1	chrX	protein_coding	mature T-cell proliferation 1
ENSG00000215424.9	1.21664	3.73027	4.74582e-05	0.00157776	1.1	1.05	2.85	2.31	MCM3AP-AS1	chr21	antisense	MCM3AP antisense RNA 1
ENSG00000155428.12	6.04831	-2.38731	4.77148e-05	0.00157776	0	0	0.25	0.07	TRIM74	chr7	protein_coding	tripartite motif containing 74
ENSG00000257771.5	6.12723	-2.33242	4.77148e-05	0.00157776	0	0	0.09	0.04	RP11-70F11.8	chr12	lincRNA	--
ENSG00000205838.12	6.11678	-2.33821	4.77148e-05	0.00157776	0	0	0.11	0.26	TTC23L	chr5	protein_coding	tetratricopeptide repeat domain 23-like
ENSG00000251990.1	6.05438	-2.38396	4.77148e-05	0.00157776	0	0	4.85	0	RNA5SP180	chr5	rRNA	RNA, 5S ribosomal pseudogene 180
ENSG00000260552.1	6.12275	-2.3349	4.77148e-05	0.00157776	0	0	0.43	0.4	RP11-49I11.1	chr18	antisense	--
ENSG00000013725.14	6.05438	-2.38396	4.77148e-05	0.00157776	0	0	0.15	0	CD6	chr11	protein_coding	CD6 molecule
ENSG00000251026.1	6.11977	-2.33656	4.77148e-05	0.00157776	0	0	0.35	0.51	RP11-138J23.1	chr5	lincRNA	--
ENSG00000256984.1	6.04982	-2.38647	4.77148e-05	0.00157776	0	0	1.16	0.23	RP11-551L14.6	chr12	lincRNA	--
ENSG00000262227.1	6.10934	-2.34234	4.77148e-05	0.00157776	0	0	0	0.87	RP5-1050D4.5	chr17	antisense	--
ENSG00000146250.6	6.12574	-2.33325	4.77148e-05	0.00157776	0	0	0.13	0.08	PRSS35	chr6	protein_coding	protease, serine, 35
ENSG00000275630.1	6.05438	-2.38396	4.77148e-05	0.00157776	0	0	1.72	0	RP6-65G23.5	chr14	lincRNA	--
ENSG00000273248.1	6.11529	-2.33904	4.77148e-05	0.00157776	0	0	0.33	1.06	RP11-399K21.13	chr10	lincRNA	--
ENSG00000226334.1	6.11381	-2.33986	4.77148e-05	0.00157776	0	0	0.18	0.86	RP11-217B7.2	chr9	antisense	--
ENSG00000260318.1	6.11977	-2.33656	4.77148e-05	0.00157776	0	0	0.94	1.37	COX6CP1	chr16	processed_pseudogene	cytochrome c oxidase subunit VIc pseudogene 1
ENSG00000272610.1	6.12126	-2.33573	4.77148e-05	0.00157776	0	0	0.09	0.1	MAGI1-IT1	chr3	sense_intronic	MAGI1 intronic transcript 1
ENSG00000282301.1	6.05438	-2.38396	4.77148e-05	0.00157776	0	0	0.26	0	CYP3A7-CYP3A51P	chr7	protein_coding	CYP3A7-CYP3A51P readthrough
ENSG00000250950.1	6.05134	-2.38564	4.77148e-05	0.00157776	0	0	0.75	0.09	RP11-33B1.3	chr4	lincRNA	--
ENSG00000267838.2	6.11678	-2.33821	4.77148e-05	0.00157776	0	0	0.16	0.4	AC008746.12	chr19	lincRNA	--
ENSG00000160396.8	6.04831	-2.38731	4.77148e-05	0.00157776	0	0	0.15	0.04	HIPK4	chr19	protein_coding	homeodomain interacting protein kinase 4
ENSG00000183762.12	1.22648	3.26748	4.93145e-05	0.00162633	0.73	0.67	1.54	1.85	KREMEN1	chr22	protein_coding	kringle containing transmembrane protein 1
ENSG00000239521.7	1.20285	4.14246	4.94756e-05	0.00162948	3.66	3.2	7.91	8.41	GATS	chr7	protein_coding	GATS, stromal antigen 3 opposite strand
ENSG00000178977.3	1.49049	0.806338	4.98466e-05	0.00163952	0.47	0.31	1.11	1.14	LINC00324	chr17	lincRNA	long intergenic non-protein coding RNA 324
ENSG00000109472.13	2.29945	-1.13804	5.03303e-05	0.00165325	0	0.09	0.26	0.24	CPE	chr4	protein_coding	carboxypeptidase E
ENSG00000231353.1	4.03917	-2.07812	5.10656e-05	0.00166638	0	0.1	1.88	0.51	RP11-5P18.3	chr1	unprocessed_pseudogene	--
ENSG00000231483.1	4.02378	-2.08292	5.10656e-05	0.00166638	0.05	0	0.42	0.57	RP11-336A10.5	chr10	lincRNA	--
ENSG00000235079.1	4.03351	-2.0813	5.10656e-05	0.00166638	0	0.03	0.39	0.25	ZRANB2-AS1	chr1	antisense	ZRANB2 antisense RNA 1
ENSG00000244615.1	4.02363	-2.08686	5.10656e-05	0.00166638	0	0.12	0.77	1.9	PSPC1P2	chr13	transcribed_unprocessed_pseudogene	paraspeckle component 1 pseudogene 2
ENSG00000202093.1	3.97247	-2.12141	5.10656e-05	0.00166638	0.51	0	8.55	0.84	SNORD58C	chr18	snoRNA	small nucleolar RNA, C/D box 58C
ENSG00000184489.11	1.2851	2.24432	5.19668e-05	0.00169356	0.8	0.93	1.75	2.6	PTP4A3	chr8	protein_coding	protein tyrosine phosphatase type IVA, member 3
ENSG00000272968.5	1.90123	-0.372075	5.25359e-05	0.00170539	0.4	0.13	0.74	1.25	RBAK-RBAKDN	chr7	protein_coding	RBAK-RBAKDN readthrough
ENSG00000214456.8	1.89056	-0.3838	5.25359e-05	0.00170539	0.09	0.04	0.22	0.26	PLIN5	chr19	protein_coding	perilipin 5
ENSG00000203288.3	1.47311	0.842123	5.31603e-05	0.00172341	0.98	0.71	2.32	2.51	RP11-98D18.9	chr1	antisense	--
ENSG00000153982.10	1.38003	1.4443	5.34051e-05	0.00172909	0.83	0.32	1.36	1.67	GDPD1	chr17	protein_coding	glycerophosphodiester phosphodiesterase domain containing 1
ENSG00000272750.1	2.27608	-0.986591	5.45697e-05	0.00175991	0.09	0.02	0.38	0.14	RP11-378J18.8	chr1	antisense	--
ENSG00000265100.1	2.29132	-0.991013	5.45697e-05	0.00175991	0.07	0.12	0.79	0.27	RP11-147L13.2	chr17	antisense	--
ENSG00000232450.1	1.76648	-0.230029	5.48254e-05	0.00176357	0.3	0.54	0.35	2.68	RP4-730K3.3	chr1	transcribed_processed_pseudogene	--
ENSG00000162733.16	1.40661	1.13789	5.53914e-05	0.00177718	0.11	0.1	0.35	0.23	DDR2	chr1	protein_coding	discoidin domain receptor tyrosine kinase 2
ENSG00000132274.15	2.56446	-1.26023	5.57937e-05	0.00178547	0.06	0	0.12	0.26	TRIM22	chr11	protein_coding	tripartite motif containing 22
ENSG00000216775.2	1.26542	2.37989	5.60356e-05	0.0017886	0.91	0.91	2.18	2.34	RP1-152L7.5	chr6	transcribed_unprocessed_pseudogene	--
ENSG00000095370.19	1.44653	0.960492	5.70593e-05	0.00181428	0.23	0.2	0.53	0.69	SH2D3C	chr9	protein_coding	SH2 domain containing 3C
ENSG00000041515.15	1.56985	0.418626	5.83938e-05	0.00185197	0.09	0.05	0.17	0.27	MYO16	chr13	protein_coding	myosin XVI
ENSG00000164118.12	1.27567	2.12825	5.86036e-05	0.00185625	0.3	0.4	0.61	1.15	CEP44	chr4	protein_coding	centrosomal protein 44kDa
ENSG00000196220.15	1.72775	-0.0712302	6.00584e-05	0.00189749	0.05	0.03	0.15	0.09	SRGAP3	chr3	protein_coding	SLIT-ROBO Rho GTPase activating protein 3
ENSG00000148842.17	1.17105	5.17938	6.0782e-05	0.00191792	1.45	1.08	2.28	3.61	CNNM2	chr10	protein_coding	cyclin and CBS domain divalent metal cation transport mediator 2
ENSG00000166415.14	1.37916	1.31736	6.10117e-05	0.00192066	0.21	0.11	0.47	0.38	WDR72	chr15	protein_coding	WD repeat domain 72
ENSG00000205593.11	1.36822	1.37436	6.10237e-05	0.00192066	0.27	0.25	0.53	0.87	DENND6B	chr22	protein_coding	DENN/MADD domain containing 6B
ENSG00000260260.1	1.23977	2.67185	6.14095e-05	0.00192793	9.65	10.4	27.05	22.07	SNHG19	chr16	lincRNA	small nucleolar RNA host gene 19
ENSG00000166046.10	1.21275	3.21446	6.14716e-05	0.00192793	0.97	0.94	2.48	2.1	TCP11L2	chr12	protein_coding	t-complex 11, testis-specific-like 2
ENSG00000263412.1	2.16254	-0.931191	6.4425e-05	0.00199638	0.54	0.05	1.02	1.59	RP5-890E16.2	chr17	processed_transcript	--
ENSG00000206344.6	1.35055	1.46303	6.44967e-05	0.00199638	0.92	0.69	1.98	2.27	HCG27	chr6	protein_coding	HLA complex group 27 (non-protein coding)
ENSG00000229873.1	3.36147	-1.90101	6.47157e-05	0.00199638	0.1	0	0.82	0.24	OGFR-AS1	chr20	antisense	OGFR antisense RNA 1
ENSG00000178597.5	3.36555	-1.8987	6.47157e-05	0.00199638	0.02	0	0.24	0.03	PSAPL1	chr4	protein_coding	prosaposin-like 1 (gene/pseudogene)
ENSG00000223891.5	1.29145	1.88832	6.83262e-05	0.00209835	0.95	1.1	2.18	3.02	OSER1-AS1	chr20	lincRNA	OSER1 antisense RNA 1 (head to head)
ENSG00000184949.15	1.24312	2.54893	6.95299e-05	0.00212778	0.37	0.24	0.75	0.73	FAM227A	chr22	protein_coding	family with sequence similarity 227, member A
ENSG00000206561.12	2.41856	-1.18886	6.98175e-05	0.00213257	0.05	0.02	0.07	0.28	COLQ	chr3	protein_coding	collagen-like tail subunit (single strand of homotrimer) of asymmetric acetylcholinesterase
ENSG00000230870.2	2.00912	-0.608478	7.13176e-05	0.00216772	0.31	0	0.61	0.6	FBXW11P1	chr21	processed_pseudogene	F-box and WD repeat domain containing 11 pseudogene 1
ENSG00000274245.1	1.9099	-0.723335	7.35212e-05	0.00223197	0.09	0.47	1.29	1.04	RP11-357P18.2	chr1	lincRNA	--
ENSG00000163328.13	1.32288	1.54121	7.79706e-05	0.00234981	0.21	0.18	0.64	0.38	GPR155	chr2	protein_coding	G protein-coupled receptor 155
ENSG00000268218.1	1.34324	1.4395	7.93978e-05	0.00238414	0.5	0.26	1.06	0.9	AC137932.4	chr16	antisense	--
ENSG00000248367.1	1.66817	-0.130893	8.21303e-05	0.00242378	0.74	1.11	2.64	3.54	CTB-129O4.1	chr5	antisense	--
ENSG00000137571.10	1.95306	-0.676193	8.23093e-05	0.00242378	0.02	0.02	0.05	0.13	SLCO5A1	chr8	protein_coding	solute carrier organic anion transporter family, member 5A1
ENSG00000225643.1	6.0377	-2.39315	8.41334e-05	0.00242378	0	0	0.36	0.61	RP11-70P17.1	chr1	lincRNA	--
ENSG00000117595.10	6.03619	-2.39398	8.41334e-05	0.00242378	0	0	0.03	0.07	IRF6	chr1	protein_coding	interferon regulatory factor 6
ENSG00000163666.8	5.96306	-2.44532	8.41334e-05	0.00242378	0	0	0.38	0.08	HESX1	chr3	protein_coding	HESX homeobox 1
ENSG00000275854.1	6.04679	-2.38814	8.41334e-05	0.00242378	0	0	0.47	0.18	RP11-278C7.5	chr12	sense_intronic	--
ENSG00000259513.1	5.96769	-2.44279	8.41334e-05	0.00242378	0	0	1.43	0	CYCSP38	chr15	transcribed_processed_pseudogene	cytochrome c, somatic pseudogene 38
ENSG00000253181.1	5.96769	-2.44279	8.41334e-05	0.00242378	0	0	0.38	0	RP11-863K10.2	chr8	antisense	--
ENSG00000272755.1	6.03317	-2.39565	8.41334e-05	0.00242378	0	0	0.15	0.66	RP11-326G21.1	chr1	lincRNA	--
ENSG00000277758.4	6.04376	-2.38981	8.41334e-05	0.00242378	0	0	0.05	0.03	ABC7-42404400C24.1	chr10	protein_coding	--
ENSG00000260266.1	6.02864	-2.39815	8.41334e-05	0.00242378	0	0	0	0.12	CTD-2311M21.2	chr15	transcribed_processed_pseudogene	--
ENSG00000272217.1	5.9646	-2.44448	8.41334e-05	0.00242378	0	0	0.68	0.09	XXbac-BPG157A10.21	chr6	lincRNA	--
ENSG00000224328.1	5.95998	-2.44701	8.41334e-05	0.00242378	0	0	0.43	0.18	MDC1-AS1	chr6	antisense	MDC1 antisense RNA 1
ENSG00000277287.1	6.02864	-2.39815	8.41334e-05	0.00242378	0	0	0	0.08	RP4-794I6.4	chr20	lincRNA	--
ENSG00000258405.9	6.0377	-2.39315	8.41334e-05	0.00242378	0	0	0.09	0.15	ZNF578	chr19	protein_coding	zinc finger protein 578
ENSG00000269035.1	5.96769	-2.44279	8.41334e-05	0.00242378	0	0	0.52	0	CTD-2521M24.10	chr19	protein_coding	--
ENSG00000277020.4	5.96152	-2.44616	8.41334e-05	0.00242378	0	0	0.6	0.18	RP11-476H16.1	chr13	antisense	--
ENSG00000229526.2	5.95998	-2.44701	8.41334e-05	0.00242378	0	0	0.42	0.18	KRT16P4	chr17	transcribed_processed_pseudogene	keratin 16 pseudogene 4
ENSG00000122735.15	5.96306	-2.44532	8.41334e-05	0.00242378	0	0	0.14	0.03	DNAI1	chr9	protein_coding	dynein, axonemal, intermediate chain 1
ENSG00000143994.13	5.96306	-2.44532	8.41334e-05	0.00242378	0	0	0.25	0.05	ABHD1	chr2	protein_coding	abhydrolase domain containing 1
ENSG00000181690.7	1.20644	2.89831	8.44294e-05	0.00242378	0.62	0.5	1.22	1.44	PLAG1	chr8	protein_coding	pleiomorphic adenoma gene 1
ENSG00000272008.1	3.97511	-2.12379	8.47197e-05	0.00242378	0	0.01	0.13	0.02	RP11-393I2.4	chr6	antisense	--
ENSG00000271825.1	3.90239	-2.17026	8.47197e-05	0.00242378	0.07	0	1.17	0.12	RP11-337N6.2	chr2	antisense	--
ENSG00000135744.7	1.45917	0.6737	8.57821e-05	0.00244854	0.37	0.28	0.84	1	AGT	chr1	protein_coding	angiotensinogen (serpin peptidase inhibitor, clade A, member 8)
ENSG00000165828.13	1.8006	-0.487954	8.63716e-05	0.00246253	0	0.33	0.43	0.85	PRAP1	chr10	protein_coding	proline-rich acidic protein 1
ENSG00000233392.5	2.44514	-1.37273	8.78352e-05	0.00249281	0	0.07	0.19	0.26	AC104809.4	chr2	processed_transcript	--
ENSG00000127329.14	1.14753	4.81782	8.87771e-05	0.00251667	1.29	1.19	2.59	3.08	PTPRB	chr12	protein_coding	protein tyrosine phosphatase, receptor type, B
ENSG00000117335.18	1.13159	8.00856	8.92305e-05	0.00252664	45.74	42.07	94.31	104.65	CD46	chr1	protein_coding	CD46 molecule, complement regulatory protein
ENSG00000035664.11	1.16863	3.66551	9.1922e-05	0.00259693	0.59	0.85	1.35	2.02	DAPK2	chr15	protein_coding	death-associated protein kinase 2
ENSG00000204175.5	1.18976	3.09812	9.35876e-05	0.00264098	2.88	1.96	4.36	7	GPRIN2	chr10	protein_coding	G protein regulated inducer of neurite outgrowth 2
ENSG00000115718.17	1.58743	0.0867772	9.43467e-05	0.00265335	0.12	0.34	0.69	0.78	PROC	chr2	protein_coding	protein C (inactivator of coagulation factors Va and VIIIa)
ENSG00000085224.20	1.16113	3.83286	9.64145e-05	0.00270844	0.77	0.67	1.74	1.58	ATRX	chrX	protein_coding	alpha thalassemia/mental retardation syndrome X-linked
ENSG00000245498.6	1.68123	-0.14711	9.93221e-05	0.0027651	0.12	0.03	0.2	0.3	RP11-677M14.7	chr11	antisense	--
ENSG00000157734.13	1.72142	-0.267873	0.000100982	0.00280816	0.05	0.12	0.29	0.33	SNX22	chr15	protein_coding	sorting nexin 22
ENSG00000232907.7	3.25088	-1.98422	0.000102982	0.00285419	0.02	0.01	0.3	0.03	DLGAP4-AS1	chr20	antisense	DLGAP4 antisense RNA 1
ENSG00000277662.1	3.29139	-1.9567	0.000102982	0.00285419	0	0.11	0.23	1.08	RP11-74J13.9	chr13	sense_intronic	--
ENSG00000145335.15	1.17171	3.3278	0.000103116	0.00285472	1.47	1.33	2.72	3.8	SNCA	chr4	protein_coding	synuclein, alpha (non A4 component of amyloid precursor)
ENSG00000088756.12	1.19995	2.68476	0.000103587	0.00286137	0.38	0.37	0.73	1.05	ARHGAP28	chr18	protein_coding	Rho GTPase activating protein 28
ENSG00000253846.2	2.7073	-1.64581	0.000104183	0.00286828	0	0.02	0.08	0.05	PCDHGA10	chr5	protein_coding	protocadherin gamma subfamily A, 10
ENSG00000164830.17	1.16451	3.51248	0.000104578	0.00287595	1.24	0.88	2.31	2.6	OXR1	chr8	protein_coding	oxidation resistance 1
ENSG00000184500.14	1.1373	4.58712	0.000105934	0.00290795	3.42	3.79	7.63	8.8	PROS1	chr3	protein_coding	protein S (alpha)
ENSG00000179761.11	1.84937	-0.687214	0.000106037	0.00290795	0	0.17	0.44	0.24	PIPOX	chr17	protein_coding	pipecolic acid oxidase
ENSG00000279246.1	1.51647	0.407959	0.000106093	0.00290795	0.3	0.23	0.83	0.75	RP11-286N22.14	chr11	TEC	--
ENSG00000185924.6	2.94411	-1.78487	0.00010757	0.00293547	0.01	0.01	0.16	0.05	RTN4RL1	chr17	protein_coding	reticulon 4 receptor-like 1
ENSG00000176532.3	1.16183	3.41613	0.000111219	0.00301847	3.63	3.53	8.45	8.12	PRR15	chr7	protein_coding	proline rich 15
ENSG00000276408.1	2.24584	-1.14665	0.00011577	0.00313173	0.39	0	1.25	0.56	RP11-490B18.5	chr16	lincRNA	--
ENSG00000245975.2	1.84995	-0.479996	0.000117701	0.00318048	0.32	0.06	0.76	0.61	RP11-30K9.6	chr15	lincRNA	--
ENSG00000164463.12	1.21557	2.34504	0.0001197	0.00322748	0.43	0.21	0.72	0.8	CREBRF	chr5	protein_coding	CREB3 regulatory factor
ENSG00000105427.9	1.34255	0.971007	0.000123728	0.00332346	1.13	2.07	4.54	3.99	CNFN	chr19	protein_coding	cornifelin
ENSG00000182919.14	1.13533	4.05543	0.000124935	0.00335045	2.2	2.14	4.58	5.28	C11orf54	chr11	protein_coding	chromosome 11 open reading frame 54
ENSG00000266680.1	1.67909	-0.23911	0.000131061	0.00349585	0.14	0.33	0.35	1.24	RP5-1148A21.3	chr6	antisense	--
ENSG00000280195.1	1.2597	1.63281	0.00013333	0.00355256	0.78	0.9	2.36	1.82	XX-FW83563B9.5	chrX	antisense	--
ENSG00000085514.15	1.46784	0.368246	0.000136122	0.00361532	0.47	0.43	1.51	1.08	PILRA	chr7	protein_coding	paired immunoglobin-like type 2 receptor alpha
ENSG00000269688.1	1.48753	0.361538	0.000136122	0.00361532	1.58	0.83	3.68	3.2	AC008982.2	chr19	sense_intronic	--
ENSG00000258588.3	1.63709	-0.19853	0.000138218	0.00365925	0.1	0.1	0.12	0.55	TRIM6-TRIM34	chr11	protein_coding	TRIM6-TRIM34 readthrough
ENSG00000167311.13	1.61091	-0.198555	0.000138218	0.00365925	0	0.4	0.61	0.74	ART5	chr11	protein_coding	ADP-ribosyltransferase 5
ENSG00000188266.13	1.41766	0.634395	0.000138727	0.0036688	0.14	0.15	0.56	0.26	HYKK	chr15	protein_coding	hydroxylysine kinase
ENSG00000263818.5	3.89802	-2.17269	0.000141103	0.00371188	0.01	0	0.15	0.05	CTD-2206N4.4	chr17	transcribed_processed_pseudogene	--
ENSG00000276980.1	3.88206	-2.18157	0.000141103	0.00371188	0.02	0	0.08	0.32	CTD-3128G10.7	chr19	sense_intronic	--
ENSG00000229896.2	3.88181	-2.18557	0.000141103	0.00371188	0	0.03	0.04	0.65	RP11-456H18.2	chr6	lincRNA	--
ENSG00000233203.6	3.89221	-2.17592	0.000141103	0.00371188	0.05	0	0.47	0.35	RP11-67L3.4	chr1	antisense	--
ENSG00000134121.9	2.48809	-1.55137	0.000141775	0.00371773	0	0.02	0.05	0.06	CHL1	chr3	protein_coding	cell adhesion molecule L1-like
ENSG00000268707.1	2.49306	-1.54851	0.000141775	0.00371773	0	0.27	0.97	0.79	RP11-247A12.7	chr9	lincRNA	--
ENSG00000168743.12	1.1083	5.20707	0.000144466	0.0037378	5.44	3.62	9.59	10.57	NPNT	chr4	protein_coding	nephronectin
ENSG00000264120.1	1.97486	-0.85066	0.000145978	0.0037378	2.36	1.41	7.2	8.08	AF274855.1	chrX	miRNA	--
ENSG00000164120.13	1.75523	-0.488161	0.000147484	0.0037378	0.07	0.05	0.18	0.23	HPGD	chr4	protein_coding	hydroxyprostaglandin dehydrogenase 15-(NAD)
ENSG00000234678.1	1.14088	3.42432	0.00014795	0.0037378	5.7	5.79	11.54	14.68	RP11-465N4.4	chr1	antisense	--
ENSG00000182179.10	1.86116	-0.658841	0.000149036	0.0037378	0.06	0.07	0.39	0.12	UBA7	chr3	protein_coding	ubiquitin-like modifier activating enzyme 7
ENSG00000278075.1	5.87082	-2.50667	0.000149313	0.0037378	0	0	0.99	0.23	RP11-248M19.1	chr18	lincRNA	--
ENSG00000185038.14	5.95537	-2.44953	0.000149313	0.0037378	0	0	0.04	0.04	MROH2A	chr2	protein_coding	maestro heat-like repeat family member 2A
ENSG00000152580.8	5.95537	-2.44953	0.000149313	0.0037378	0	0	0.02	0.02	IGSF10	chr3	protein_coding	immunoglobulin superfamily, member 10
ENSG00000253771.5	5.9431	-2.45626	0.000149313	0.0037378	0	0	0	0.27	TPTE2P1	chr13	transcribed_unprocessed_pseudogene	transmembrane phosphoinositide 3-phosphatase and tensin homolog 2 pseudogene 1
ENSG00000158806.13	5.87394	-2.50497	0.000149313	0.0037378	0	0	0.21	0.01	NPM2	chr8	protein_coding	nucleophosmin/nucleoplasmin 2
ENSG00000196274.5	5.87082	-2.50667	0.000149313	0.0037378	0	0	1.01	0.23	Metazoa_SRP	chr15	misc_RNA	--
ENSG00000186710.11	5.94616	-2.45458	0.000149313	0.0037378	0	0	0.04	0.25	CCDC42B	chr12	protein_coding	coiled-coil domain containing 42B
ENSG00000198429.9	5.95844	-2.44785	0.000149313	0.0037378	0	0	0.1	0.05	ZNF69	chr19	protein_coding	zinc finger protein 69
ENSG00000228629.2	5.87082	-2.50667	0.000149313	0.0037378	0	0	0.8	0.18	AC092295.4	chr19	antisense	--
ENSG00000127366.5	5.95383	-2.45037	0.000149313	0.0037378	0	0	0.18	0.21	TAS2R5	chr7	protein_coding	taste receptor, type 2, member 5
ENSG00000188573.7	5.86925	-2.50752	0.000149313	0.0037378	0	0	0.21	0.07	FBLL1	chr5	protein_coding	fibrillarin-like 1
ENSG00000006116.3	5.95383	-2.45037	0.000149313	0.0037378	0	0	0.07	0.08	CACNG3	chr16	protein_coding	calcium channel, voltage-dependent, gamma subunit 3
ENSG00000237976.1	5.87394	-2.50497	0.000149313	0.0037378	0	0	0.65	0.04	RP11-126K1.6	chr1	antisense	--
ENSG00000173421.16	5.9431	-2.45626	0.000149313	0.0037378	0	0	0	0.11	CCDC36	chr3	protein_coding	coiled-coil domain containing 36
ENSG00000260105.6	5.87551	-2.50412	0.000149313	0.0037378	0	0	0.17	0	AOC4P	chr17	transcribed_unprocessed_pseudogene	amine oxidase, copper containing 4, pseudogene
ENSG00000266210.2	5.9431	-2.45626	0.000149313	0.0037378	0	0	0	1.6	RN7SL371P	chr1	misc_RNA	RNA, 7SL, cytoplasmic 371, pseudogene
ENSG00000139914.6	5.9431	-2.45626	0.000149313	0.0037378	0	0	0	0.32	FITM1	chr14	protein_coding	fat storage-inducing transmembrane protein 1
ENSG00000258811.1	5.9431	-2.45626	0.000149313	0.0037378	0	0	0	0.13	CTD-3051D23.1	chr14	lincRNA	--
ENSG00000116106.11	5.87082	-2.50667	0.000149313	0.0037378	0	0	0.05	0.01	EPHA4	chr2	protein_coding	EPH receptor A4
ENSG00000179066.7	5.95537	-2.44953	0.000149313	0.0037378	0	0	0.17	0.16	CTD-2527I21.15	chr19	lincRNA	--
ENSG00000269293.2	1.62064	-0.125214	0.000152171	0.00380167	0.07	0.26	0.41	0.71	ZSCAN16-AS1	chr6	antisense	ZSCAN16 antisense RNA 1
ENSG00000272606.1	1.53438	0.179822	0.000152387	0.00380324	1.74	0.47	2.85	3.57	RP11-554J4.1	chr2	antisense	--
ENSG00000179152.18	1.10463	5.05875	0.000153843	0.00383187	3.74	3.33	8.27	7.46	TCAIM	chr3	protein_coding	T cell activation inhibitor, mitochondrial
ENSG00000280634.1	2.65821	-1.68059	0.00015622	0.00386396	0	0.05	0.25	0.16	THRIL	chr12	antisense	TNF and HNRNPL related immunoregulatory long non-coding RNA
ENSG00000243389.1	2.6933	-1.65384	0.00015622	0.00386396	0	0.26	0.47	1.45	AC012442.5	chr2	3prime_overlapping_ncrna	--
ENSG00000260177.1	2.4656	-1.34125	0.000156376	0.00386396	0.17	0.07	0.5	0.89	RP4-536B24.3	chr16	lincRNA	--
ENSG00000078114.18	1.13758	3.21479	0.000162446	0.00399013	0.45	0.52	0.99	1.23	NEBL	chr10	protein_coding	nebulette
ENSG00000275759.1	3.22596	-1.99442	0.000164302	0.00400402	0.11	0	0.29	0.77	RP11-131L12.3	chr12	lincRNA	--
ENSG00000254693.1	3.24511	-1.99124	0.000164302	0.00400402	0	0.1	0.74	0.44	RP11-58K22.5	chr11	antisense	--
ENSG00000166546.13	3.22735	-1.99364	0.000164302	0.00400402	0.01	0	0.04	0.08	BEAN1	chr16	protein_coding	brain expressed, associated with NEDD4, 1
ENSG00000272703.1	3.23414	-1.99361	0.000164302	0.00400402	0.08	0.07	0.65	0.94	RP11-78A19.4	chr18	antisense	--
ENSG00000206417.8	1.27281	1.28007	0.000165302	0.00402258	0.23	0.5	0.79	1.06	H1FX-AS1	chr3	antisense	H1FX antisense RNA 1
ENSG00000118482.11	1.12535	3.65131	0.000165439	0.00402258	0.83	0.77	1.76	1.85	PHF3	chr6	protein_coding	PHD finger protein 3
ENSG00000247011.2	2.84647	-1.85896	0.000165873	0.00402258	0	0.04	0.35	0	RP11-700H6.1	chr17	lincRNA	--
ENSG00000280511.1	2.8616	-1.83546	0.000165873	0.00402258	0.1	0.04	0.05	1.07	RP11-35J1.2	chr6	lincRNA	--
ENSG00000281555.1	2.87614	-1.83466	0.000165873	0.00402258	0	0.81	1.71	5.3	AC005071.3	chr7	miRNA	--
ENSG00000107902.13	1.12312	3.65054	0.000168311	0.00407375	3.43	4.5	8.96	8.98	LHPP	chr10	protein_coding	phospholysine phosphohistidine inorganic pyrophosphate phosphatase
ENSG00000122035.6	1.2947	0.992602	0.000171442	0.0041455	0.17	1.11	1.23	2.12	RASL11A	chr13	protein_coding	RAS-like, family 11, member A
ENSG00000185186.8	1.77608	-0.55789	0.000173164	0.00417899	0.11	0.13	0.68	0.21	LINC00313	chr21	lincRNA	long intergenic non-protein coding RNA 313
ENSG00000171658.8	1.25589	1.53547	0.000174368	0.00420395	0.96	0.56	2.15	1.59	RP11-443P15.2	chr3	transcribed_unprocessed_pseudogene	--
ENSG00000268750.6	1.63807	-0.175884	0.000175659	0.00423098	1.01	0.22	2.14	1.72	CTD-2583A14.10	chr19	protein_coding	--
ENSG00000136943.10	1.18175	2.28373	0.000176023	0.00423161	0.65	0.54	1.39	1.38	CTSV	chr9	protein_coding	cathepsin V
ENSG00000271971.1	1.89165	-0.718632	0.000176041	0.00423161	0.31	0.26	1.14	1.05	CTD-2006H14.2	chr8	antisense	--
ENSG00000085563.14	1.24752	1.47607	0.000178746	0.00428869	0.27	0.32	0.7	0.76	ABCB1	chr7	protein_coding	ATP-binding cassette, sub-family B (MDR/TAP), member 1
ENSG00000265690.7	1.31785	1.05252	0.000180947	0.00433139	0.7	0.72	1.27	2.4	RP11-5A19.5	chr16	protein_coding	--
ENSG00000236039.1	2.34984	-1.43887	0.000181049	0.00433139	0	0.18	0.03	1.02	AC019117.2	chr7	lincRNA	--
ENSG00000281005.1	1.40224	0.535842	0.000184469	0.00440897	0.25	0.31	0.72	0.81	LINC00921	chr16	lincRNA	long intergenic non-protein coding RNA 921
ENSG00000247595.2	2.14067	-1.25045	0.000186992	0.00445639	0.02	0.11	0.58	0.06	SPTY2D1-AS1	chr11	processed_transcript	SPTY2D1 antisense RNA 1
ENSG00000167642.12	1.21105	1.73176	0.000188839	0.00449179	0.45	1.51	2.01	2.76	SPINT2	chr19	protein_coding	serine peptidase inhibitor, Kunitz type, 2
ENSG00000154642.10	1.2443	1.46886	0.000192026	0.00455888	0.28	0.26	0.76	0.56	C21orf91	chr21	protein_coding	chromosome 21 open reading frame 91
ENSG00000203761.5	1.30259	1.14633	0.000194398	0.00461078	0.76	0.57	1.47	1.91	MSTO2P	chr1	unprocessed_pseudogene	misato family member 2, pseudogene
ENSG00000130045.15	1.40777	0.454622	0.000197489	0.0046707	0.13	0.6	0.8	1.27	NXNL2	chr9	protein_coding	nucleoredoxin-like 2
ENSG00000271780.1	1.4278	0.470199	0.000201542	0.00475299	0.63	0.58	2.22	1.17	RP11-1017G21.5	chr14	lincRNA	--
ENSG00000224389.8	1.25616	1.44934	0.000204611	0.00480879	0.39	0.15	0.64	0.66	C4B	chr6	protein_coding	complement component 4B (Chido blood group)
ENSG00000176912.3	1.33212	0.810541	0.00020468	0.00480879	1.11	0.97	1.81	3.58	TYMSOS	chr18	processed_transcript	TYMS opposite strand
ENSG00000272438.1	2.08604	-1.00477	0.000205949	0.0048294	0.37	0.46	0.9	2.82	RP11-54O7.16	chr1	lincRNA	--
ENSG00000214021.15	1.17301	2.1873	0.000206685	0.00484208	0.34	0.44	0.75	1.08	TTLL3	chr3	protein_coding	tubulin tyrosine ligase-like family member 3
ENSG00000268584.1	1.72712	-0.414259	0.000207113	0.00484754	0.73	0.03	1.52	0.98	RP11-464F9.20	chr10	antisense	--
ENSG00000250742.1	2.46438	-1.55781	0.000207831	0.0048552	0.05	0.06	0	0.63	RP11-834C11.4	chr12	lincRNA	--
ENSG00000280006.1	1.88306	-0.803386	0.000209384	0.00488228	0.93	0.14	2.34	1.62	AC009060.2	chr16	protein_coding	--
ENSG00000103460.16	1.17415	2.28642	0.000210583	0.00490562	0.99	0.57	1.43	2.17	TOX3	chr16	protein_coding	TOX high mobility group box family member 3
ENSG00000103319.11	1.07088	6.74073	0.000212149	0.00493216	8.56	8.55	16.86	20.32	EEF2K	chr16	protein_coding	eukaryotic elongation factor 2 kinase
ENSG00000182359.14	1.35878	0.70059	0.000212318	0.00493216	0.16	0.17	0.42	0.45	KBTBD3	chr11	protein_coding	kelch repeat and BTB (POZ) domain containing 3
ENSG00000078070.11	1.07857	5.22841	0.000213028	0.00493966	7.05	6.96	14.67	15.95	MCCC1	chr3	protein_coding	methylcrotonoyl-CoA carboxylase 1 (alpha)
ENSG00000168234.12	1.10192	3.69726	0.000217971	0.00503993	1.11	1.26	2.5	2.75	TTC39C	chr18	protein_coding	tetratricopeptide repeat domain 39C
ENSG00000271533.1	1.49456	0.0317229	0.000218425	0.00504571	0.1	0.15	0.39	0.33	RP3-368A4.6	chrX	sense_intronic	--
ENSG00000140297.12	1.10351	3.62341	0.000219897	0.00507499	1.53	1.28	3.36	2.89	GCNT3	chr15	protein_coding	glucosaminyl (N-acetyl) transferase 3, mucin type
ENSG00000273284.1	2.23097	-1.34545	0.000220736	0.00508962	0	0.19	0.4	0.61	RP11-888D10.4	chr18	sense_intronic	--
ENSG00000196458.10	1.13623	2.70849	0.000224133	0.00516318	0.41	0.37	0.95	0.83	ZNF605	chr12	protein_coding	zinc finger protein 605
ENSG00000184194.5	1.33663	0.804057	0.000227818	0.00523933	0.26	0.13	0.61	0.41	GPR173	chrX	protein_coding	G protein-coupled receptor 173
ENSG00000267219.1	1.95857	-0.960128	0.000228794	0.00525106	0.55	0.05	1.77	0.55	AC010504.2	chr19	antisense	--
ENSG00000244558.5	1.44634	0.270332	0.000229357	0.00525911	0.37	0.59	1.74	1.03	KCNK15-AS1	chr20	antisense	KCNK15 antisense RNA 1 (head to head)
ENSG00000250159.6	1.37942	0.468364	0.000229636	0.00526064	0.17	0.6	1.03	1.12	RP11-381K20.2	chr5	antisense	--
ENSG00000249437.7	1.32978	0.820072	0.000230756	0.00528145	0.12	0.15	0.41	0.28	NAIP	chr5	protein_coding	NLR family, apoptosis inhibitory protein
ENSG00000278996.1	1.42919	0.482189	0.000233721	0.00533175	0.49	0.05	0.69	0.77	CH507-513H4.1	chr21	lincRNA	--
ENSG00000224616.1	2.62861	-1.69016	0.000234538	0.00533175	0.15	0.13	0	1.83	RTCA-AS1	chr1	antisense	RTCA antisense RNA 1
ENSG00000095587.8	2.59828	-1.7214	0.000234538	0.00533175	0	0.02	0.04	0.08	TLL2	chr10	protein_coding	tolloid-like 2
ENSG00000196366.3	1.27989	1.16852	0.000235859	0.00534046	0.65	0.26	1.03	1.24	C9orf163	chr9	lincRNA	chromosome 9 open reading frame 163
ENSG00000230732.4	3.80964	-2.23142	0.000235915	0.00534046	0.02	0	0.08	0.28	AC127904.2	chr3	sense_intronic	--
ENSG00000226800.5	1.25117	1.31212	0.000236446	0.00534759	0.74	0.62	1.7	1.66	CACTIN-AS1	chr19	antisense	CACTIN antisense RNA 1
ENSG00000228439.4	1.49247	0.116194	0.000237284	0.00536166	0.44	0.56	2.34	0.64	TSTD3	chr6	antisense	thiosulfate sulfurtransferase (rhodanese)-like domain containing 3
ENSG00000231249.1	1.5768	-0.275586	0.000237993	0.00536304	0	0.76	1.04	1.47	ITPR1-AS1	chr3	antisense	ITPR1 antisense RNA 1 (head to head)
ENSG00000214050.7	1.70189	-0.29596	0.000237993	0.00536304	0.43	0	0.96	0.4	FBXO16	chr8	protein_coding	F-box protein 16
ENSG00000166278.14	1.59898	-0.282984	0.000237993	0.00536304	0.09	0.08	0.34	0.21	C2	chr6	protein_coding	complement component 2
ENSG00000116661.9	1.07023	5.16133	0.000239731	0.00539244	13.57	13.51	21.8	37.02	FBXO2	chr1	protein_coding	F-box protein 2
ENSG00000145217.13	2.11599	-1.11228	0.000246923	0.00551922	0.03	0.03	0.12	0.18	SLC26A1	chr4	protein_coding	solute carrier family 26 (anion exchanger), member 1
ENSG00000166863.11	1.97887	-1.09658	0.000246923	0.00551922	0	0.21	0.3	0.66	TAC3	chr12	protein_coding	tachykinin 3
ENSG00000109743.10	2.12143	-1.10908	0.000246923	0.00551922	0.06	0.06	0.3	0.28	BST1	chr4	protein_coding	bone marrow stromal cell antigen 1
ENSG00000176896.8	1.98193	-1.09148	0.000246923	0.00551922	0.01	0.08	0.18	0.22	TCEANC	chrX	protein_coding	transcription elongation factor A (SII) N-terminal and central domain containing
ENSG00000248265.1	1.30979	0.928223	0.000247337	0.00552349	0.34	0.15	0.39	0.86	FLJ12825	chr12	lincRNA	--
ENSG00000088280.18	1.08259	4.05711	0.000249684	0.00554797	2.21	2.44	3.97	6.22	ASAP3	chr1	protein_coding	ArfGAP with SH3 domain, ankyrin repeat and PH domain 3
ENSG00000163794.6	1.30621	0.977549	0.000254998	0.00554797	1.55	0.99	3.62	2.83	UCN	chr2	protein_coding	urocortin
ENSG00000049249.8	1.22275	1.46428	0.000257348	0.00554797	0.29	0.2	0.69	0.51	TNFRSF9	chr1	protein_coding	tumor necrosis factor receptor superfamily, member 9
ENSG00000168702.16	1.77522	-0.624846	0.000259836	0.00554797	0.02	0.01	0.02	0.08	LRP1B	chr2	protein_coding	low density lipoprotein receptor-related protein 1B
ENSG00000172005.10	2.10639	-1.27379	0.000259891	0.00554797	0	0.2	0.05	0.89	MAL	chr2	protein_coding	mal, T-cell differentiation protein
ENSG00000254561.3	3.16272	-2.04586	0.000262781	0.00554797	0	0.01	0	0.13	RP11-196E1.3	chr11	antisense	--
ENSG00000150076.22	3.11607	-2.07273	0.000262781	0.00554797	0.02	0	0.17	0.02	CCDC7	chr10	protein_coding	coiled-coil domain containing 7
ENSG00000111913.15	3.18387	-2.03405	0.000262781	0.00554797	0	0.01	0.06	0.02	FAM65B	chr6	protein_coding	family with sequence similarity 65, member B
ENSG00000223414.2	1.08177	3.9718	0.000263595	0.00554797	2.69	2.96	5.48	6.92	LINC00473	chr6	lincRNA	long intergenic non-protein coding RNA 473
ENSG00000163683.11	1.05969	5.53423	0.000264461	0.00554797	3.96	4.51	8.14	10.16	SMIM14	chr4	protein_coding	small integral membrane protein 14
ENSG00000137752.22	1.43837	0.270027	0.000265255	0.00554797	0.18	0.23	0.69	0.49	CASP1	chr11	protein_coding	caspase 1, apoptosis-related cysteine peptidase
ENSG00000170647.3	1.39156	0.479213	0.000265778	0.00554797	0.38	0.31	1.21	0.66	TMEM133	chr11	protein_coding	transmembrane protein 133
ENSG00000147027.3	1.08413	3.83015	0.000265845	0.00554797	2.04	2.06	4.46	4.54	TMEM47	chrX	protein_coding	transmembrane protein 47
ENSG00000131242.15	1.12265	2.65656	0.000266502	0.00554797	0.33	0.47	0.67	1.15	RAB11FIP4	chr17	protein_coding	RAB11 family interacting protein 4 (class II)
ENSG00000259459.5	5.85834	-2.51347	0.000266753	0.00554797	0	0	0.06	0.15	RP11-321G12.1	chr15	lincRNA	--
ENSG00000198944.5	5.77711	-2.56818	0.000266753	0.00554797	0	0	0.13	0	SOWAHA	chr5	protein_coding	sosondowah ankyrin repeat domain family member A
ENSG00000259138.1	5.85989	-2.51262	0.000266753	0.00554797	0	0	0.39	0.73	RP11-950C14.7	chr14	antisense	--
ENSG00000157703.15	5.77234	-2.57076	0.000266753	0.00554797	0	0	0.16	0.04	SVOPL	chr7	protein_coding	SVOP-like
ENSG00000246982.6	5.86457	-2.51007	0.000266753	0.00554797	0	0	0.19	0.15	RP1-179N16.6	chr6	antisense	--
ENSG00000186973.10	5.77234	-2.57076	0.000266753	0.00554797	0	0	0.5	0.13	FAM183A	chr1	protein_coding	family with sequence similarity 183, member A
ENSG00000111341.9	5.86301	-2.51092	0.000266753	0.00554797	0	0	0.14	0.14	MGP	chr12	protein_coding	matrix Gla protein
ENSG00000275703.1	5.76917	-2.57247	0.000266753	0.00554797	0	0	0.56	0.29	U47924.32	chr12	lincRNA	--
ENSG00000255038.1	5.86457	-2.51007	0.000266753	0.00554797	0	0	0.46	0.37	RP11-1167A19.2	chr11	antisense	--
ENSG00000267247.1	5.76917	-2.57247	0.000266753	0.00554797	0	0	0.53	0.28	RP11-64C12.6	chr18	lincRNA	--
ENSG00000269997.1	5.86301	-2.51092	0.000266753	0.00554797	0	0	0.36	0.39	RP11-214K3.21	chr12	sense_intronic	--
ENSG00000250569.1	5.76758	-2.57333	0.000266753	0.00554797	0	0	0.25	0.17	NTAN1P2	chr8	processed_pseudogene	N-terminal asparagine amidase pseudogene 2
ENSG00000230043.1	5.76917	-2.57247	0.000266753	0.00554797	0	0	1.92	0.99	TMSB4XP6	chr20	processed_pseudogene	thymosin beta 4, X-linked pseudogene 6
ENSG00000258082.1	5.77711	-2.56818	0.000266753	0.00554797	0	0	0.48	0	RP11-443B7.3	chr1	lincRNA	--
ENSG00000260052.1	5.77075	-2.57162	0.000266753	0.00554797	0	0	0.53	0.2	CTC-527H23.3	chr16	lincRNA	--
ENSG00000237248.4	5.76917	-2.57247	0.000266753	0.00554797	0	0	0.1	0.05	LINC00987	chr12	lincRNA	long intergenic non-protein coding RNA 987
ENSG00000189433.5	5.85367	-2.51601	0.000266753	0.00554797	0	0	0.01	0.13	GJB4	chr1	protein_coding	gap junction protein, beta 4, 30.3kDa
ENSG00000251144.1	5.77075	-2.57162	0.000266753	0.00554797	0	0	1	0.37	CTD-2532K18.2	chr5	lincRNA	--
ENSG00000203985.10	5.85212	-2.51686	0.000266753	0.00554797	0	0	0	0.17	LDLRAD1	chr1	protein_coding	low density lipoprotein receptor class A domain containing 1
ENSG00000271815.1	5.85212	-2.51686	0.000266753	0.00554797	0	0	0	0.83	CTD-2235C13.3	chr5	lincRNA	--
ENSG00000249388.1	5.86613	-2.50922	0.000266753	0.00554797	0	0	0.49	0.3	RP11-834C11.6	chr12	lincRNA	--
ENSG00000281832.1	5.86301	-2.51092	0.000266753	0.00554797	0	0	0.1	0.1	LINC00602	chr6	lincRNA	long intergenic non-protein coding RNA 602
ENSG00000224831.3	5.77711	-2.56818	0.000266753	0.00554797	0	0	0.36	0	RP11-651P23.4	chr3	processed_pseudogene	--
ENSG00000230526.1	5.76917	-2.57247	0.000266753	0.00554797	0	0	0.49	0.25	RP11-472G21.2	chr10	lincRNA	--
ENSG00000225913.2	5.86301	-2.51092	0.000266753	0.00554797	0	0	0.41	0.43	RP11-57C13.6	chr10	lincRNA	--
ENSG00000272137.1	5.76917	-2.57247	0.000266753	0.00554797	0	0	0.55	0.28	RP11-177G23.2	chr6	lincRNA	--
ENSG00000244399.3	5.85834	-2.51347	0.000266753	0.00554797	0	0	0.39	0.99	RN7SL251P	chr2	misc_RNA	RNA, 7SL, cytoplasmic 251, pseudogene
ENSG00000276710.4	5.77552	-2.56904	0.000266753	0.00554797	0	0	0.05	0	CSPG4P10	chr15	transcribed_unprocessed_pseudogene	chondroitin sulfate proteoglycan 4 pseudogene 10
ENSG00000073734.8	5.77075	-2.57162	0.000266753	0.00554797	0	0	0.06	0.02	ABCB11	chr2	protein_coding	ATP-binding cassette, sub-family B (MDR/TAP), member 11
ENSG00000133878.8	5.77711	-2.56818	0.000266753	0.00554797	0	0	0.2	0	DUSP26	chr8	protein_coding	dual specificity phosphatase 26 (putative)
ENSG00000251791.1	5.86301	-2.51092	0.000266753	0.00554797	0	0	0.76	0.81	SCARNA6	chr2	scaRNA	small Cajal body-specific RNA 6
ENSG00000254542.1	5.86457	-2.51007	0.000266753	0.00554797	0	0	0.39	0.31	NAV2-AS3	chr11	antisense	NAV2 antisense RNA 3
ENSG00000277726.4	5.76917	-2.57247	0.000266753	0.00554797	0	0	0.14	0.07	TARDBP	chr1	protein_coding	TAR DNA binding protein
ENSG00000274367.1	5.77711	-2.56818	0.000266753	0.00554797	0	0	0.97	0	LA16c-380H5.6	chr16	lincRNA	--
ENSG00000242522.1	5.77711	-2.56818	0.000266753	0.00554797	0	0	0.8	0	KLHL6-AS1	chr3	antisense	KLHL6 antisense RNA 1
ENSG00000213307.4	5.77711	-2.56818	0.000266753	0.00554797	0	0	0.76	0	RPL18P11	chr15	processed_pseudogene	ribosomal protein L18 pseudogene 11
ENSG00000264028.2	5.77552	-2.56904	0.000266753	0.00554797	0	0	1.4	0.1	RN7SL744P	chr12	misc_RNA	RNA, 7SL, cytoplasmic 744, pseudogene
ENSG00000196659.9	1.15756	2.0375	0.000267453	0.00555788	0.49	0.64	1.41	1.23	TTC30B	chr2	protein_coding	tetratricopeptide repeat domain 30B
ENSG00000134324.11	1.05884	5.50788	0.000269461	0.00559025	5.01	3.87	8.96	10.14	LPIN1	chr2	protein_coding	lipin 1
ENSG00000176208.8	1.14236	2.3624	0.000270726	0.00561181	0.42	0.42	1.03	0.9	ATAD5	chr17	protein_coding	ATPase family, AAA domain containing 5
ENSG00000272767.1	1.39328	0.523797	0.000273765	0.00566533	0.7	0.35	1.49	1.32	JMJD1C-AS1	chr10	antisense	JMJD1C antisense RNA 1
ENSG00000071246.10	1.53717	-0.124542	0.000274309	0.00567186	0.05	0.08	0.22	0.16	VASH1	chr14	protein_coding	vasohibin 1
ENSG00000272668.1	1.40023	0.376181	0.000284826	0.0058552	0.66	1	2.13	2.49	RP11-190A12.8	chr1	antisense	--
ENSG00000162148.10	1.69784	-0.529643	0.000290116	0.00595311	0.13	0.09	0.43	0.32	PPP1R32	chr11	protein_coding	protein phosphatase 1, regulatory subunit 32
ENSG00000197093.10	2.17199	-1.21281	0.000297849	0.00609768	0.05	0.04	0.11	0.33	GAL3ST4	chr7	protein_coding	galactose-3-O-sulfotransferase 4
ENSG00000185130.5	2.0326	-1.18714	0.000297849	0.00609768	0	0.5	1.12	1.21	HIST1H2BL	chr6	protein_coding	histone cluster 1, H2bl
ENSG00000113328.18	1.04836	5.90915	0.000299036	0.00611191	16.07	13.02	28.2	33.95	CCNG1	chr5	protein_coding	cyclin G1
ENSG00000245970.2	1.39686	0.238252	0.000301392	0.00615498	0	0.53	0.85	0.69	KB-1208A12.3	chr8	antisense	--
ENSG00000260822.1	1.10576	2.80534	0.000301664	0.00615547	0.63	0.98	1.63	1.99	GS1-358P8.4	chrX	sense_overlapping	--
ENSG00000260742.1	2.39437	-1.61705	0.000304911	0.00619629	0	0.04	0.08	0.13	RP11-366L5.1	chr2	antisense	--
ENSG00000106927.11	2.40456	-1.61125	0.000304911	0.00619629	0	0.09	0.38	0.21	AMBP	chr9	protein_coding	alpha-1-microglobulin/bikunin precursor
ENSG00000130487.5	2.68929	-1.64147	0.000304911	0.00619629	0.04	0	0.15	0.13	KLHDC7B	chr22	protein_coding	kelch domain containing 7B
ENSG00000127241.16	1.46336	0.00624849	0.000305446	0.00620208	0.04	0.06	0.21	0.08	MASP1	chr3	protein_coding	mannan-binding lectin serine peptidase 1 (C4/C2 activating component of Ra-reactive factor)
ENSG00000266970.1	1.27574	0.952804	0.000306332	0.00621499	0.68	0.98	1.43	2.77	RP11-806H10.4	chr17	lincRNA	--
ENSG00000185513.14	1.17212	1.74543	0.000311525	0.00629322	0.48	0.49	0.85	1.41	L3MBTL1	chr20	protein_coding	l(3)mbt-like 1 (Drosophila)
ENSG00000230185.4	1.78186	-0.708392	0.000311546	0.00629322	0.15	0.11	0.74	0.2	C9orf147	chr9	antisense	chromosome 9 open reading frame 147
ENSG00000117114.19	1.70336	-0.705013	0.000311546	0.00629322	0	0.06	0.14	0.1	ADGRL2	chr1	protein_coding	adhesion G protein-coupled receptor L2
ENSG00000144476.5	1.061	4.36476	0.000311638	0.00629322	6.27	4.82	10.57	13.33	ACKR3	chr2	protein_coding	atypical chemokine receptor 3
ENSG00000234509.1	2.39052	-1.39928	0.000311708	0.00629322	0.04	0.04	0.14	0.3	AP000253.1	chr21	lincRNA	--
ENSG00000214999.3	1.64491	-0.450958	0.000317659	0.00639807	0.07	0.24	0.43	0.62	AC129492.6	chr17	antisense	--
ENSG00000272630.1	1.56598	-0.173053	0.000319944	0.00643855	0.2	0.05	0.24	0.53	RP11-344N10.5	chr10	lincRNA	--
ENSG00000245614.3	1.28386	0.837638	0.000322383	0.00648237	0.43	0.47	1.49	0.79	DDX11-AS1	chr12	antisense	DDX11 antisense RNA 1
ENSG00000243566.6	1.28972	0.855313	0.000325033	0.00653037	0.43	0.3	1.25	0.6	UPK3B	chr7	protein_coding	uroplakin 3B
ENSG00000166682.10	1.75559	-0.647805	0.000329819	0.00661049	0.1	0.1	0.39	0.32	TMPRSS5	chr11	protein_coding	transmembrane protease, serine 5
ENSG00000237950.1	1.55617	-0.398331	0.000330432	0.0066121	0.12	1.01	2.62	1.04	RP11-7O11.3	chr1	antisense	--
ENSG00000166183.15	2.07252	-1.14197	0.000334162	0.00667598	0.03	0.03	0.04	0.2	ASPG	chr14	protein_coding	asparaginase
ENSG00000087842.10	1.05209	4.49396	0.000334806	0.00668347	9.13	8.29	15.5	21.84	PIR	chrX	protein_coding	pirin (iron-binding nuclear protein)
ENSG00000181381.13	1.15883	1.87166	0.000344694	0.00686982	0.3	0.26	0.76	0.55	DDX60L	chr4	protein_coding	DEAD (Asp-Glu-Ala-Asp) box polypeptide 60-like
ENSG00000214029.4	1.0894	2.9655	0.000345897	0.00688826	0.31	0.28	0.58	0.71	ZNF891	chr12	protein_coding	zinc finger protein 891
ENSG00000240429.1	1.70035	-0.601659	0.00034711	0.00690136	0.14	0.08	0.63	0.14	LRRFIP1P1	chr3	processed_pseudogene	leucine rich repeat (in FLII) interacting protein 1 pseudogene 1
ENSG00000279549.1	2.51114	-1.78046	0.0003525	0.00698613	0.02	0.04	0.35	0.01	AP000437.3	chr11	TEC	--
ENSG00000269887.1	2.5548	-1.75275	0.0003525	0.00698613	0	0.15	0.6	0.45	RP11-477H21.2	chr1	sense_intronic	--
ENSG00000178776.4	2.51633	-1.7812	0.0003525	0.00698613	0	0.13	0.87	0	C5orf46	chr5	protein_coding	chromosome 5 open reading frame 46
ENSG00000280156.1	1.40534	0.276041	0.000359817	0.00710845	0.01	0	0.01	0.03	AC006548.28	chr22	sense_overlapping	--
ENSG00000163406.10	1.49076	-0.00580877	0.00036114	0.007126	0.08	0.08	0.27	0.18	SLC15A2	chr3	protein_coding	solute carrier family 15 (oligopeptide transporter), member 2
ENSG00000174332.5	1.14098	2.04574	0.000361566	0.007126	0.82	0.67	1.19	2.2	GLIS1	chr1	protein_coding	GLIS family zinc finger 1
ENSG00000178567.7	1.05393	4.03548	0.000362264	0.0071341	1.32	1.08	2.49	2.65	EPM2AIP1	chr3	protein_coding	EPM2A (laforin) interacting protein 1
ENSG00000070729.13	1.18877	1.42055	0.000364277	0.00716239	0.2	0.25	0.59	0.49	CNGB1	chr16	protein_coding	cyclic nucleotide gated channel beta 1
ENSG00000049540.16	1.88508	-1.04695	0.000368553	0.007235	0	0.07	0.14	0.17	ELN	chr7	protein_coding	elastin
ENSG00000156475.18	1.21618	1.2163	0.000370458	0.00726666	0.1	0.11	0.26	0.24	PPP2R2B	chr5	protein_coding	protein phosphatase 2, regulatory subunit B, beta
ENSG00000147003.5	1.61178	-0.242115	0.000375348	0.00735676	0.43	0.03	0.57	0.83	TMEM27	chrX	protein_coding	transmembrane protein 27
ENSG00000185261.13	1.31254	0.729378	0.00038354	0.0075114	0.16	0.11	0.31	0.38	KIAA0825	chr5	protein_coding	KIAA0825
ENSG00000114698.14	1.32844	0.442848	0.000386726	0.00756782	0.11	0.24	0.35	0.61	PLSCR4	chr3	protein_coding	phospholipid scramblase 4
ENSG00000003096.13	1.03305	5.17304	0.000387671	0.00758034	3.17	3.04	6.9	6.24	KLHL13	chrX	protein_coding	kelch-like family member 13
ENSG00000135722.8	1.08081	2.8757	0.000388752	0.0075955	1.61	1.71	3.42	3.87	FBXL8	chr16	protein_coding	F-box and leucine-rich repeat protein 8
ENSG00000119227.7	1.1353	1.95023	0.000390866	0.00763079	0.8	0.78	1.68	1.92	PIGZ	chr3	protein_coding	phosphatidylinositol glycan anchor biosynthesis, class Z
ENSG00000177359.17	3.74228	-2.27816	0.000395914	0.0076597	0.01	0	0.06	0.05	OVOS2	chr12	protein_coding	--
ENSG00000268983.1	3.75235	-2.27648	0.000395914	0.0076597	0	0.06	0.93	0.25	AC005253.4	chr19	antisense	--
ENSG00000235636.1	3.67043	-2.33089	0.000395914	0.0076597	0	0.03	0.42	0.12	NUS1P1	chrX	processed_pseudogene	nuclear undecaprenyl pyrophosphate synthase 1 homolog (S. cerevisiae) pseudogene 1
ENSG00000268279.4	3.67499	-2.3284	0.000395914	0.0076597	0	0.04	0.71	0.04	RP11-434D12.1	chr3	protein_coding	--
ENSG00000243560.3	3.72739	-2.28636	0.000395914	0.0076597	0.12	0	0	1.77	RN7SL364P	chr19	misc_RNA	RNA, 7SL, cytoplasmic 364, pseudogene
ENSG00000273181.1	3.74786	-2.27895	0.000395914	0.0076597	0	0.04	0.51	0.3	RP11-778D9.13	chr3	lincRNA	--
ENSG00000072952.18	2.78496	-1.90109	0.000396356	0.0076597	0	0.01	0.09	0.01	MRVI1	chr11	protein_coding	murine retrovirus integration site 1 homolog
ENSG00000104967.6	2.76707	-1.9111	0.000396356	0.0076597	0	0.01	0.03	0.05	NOVA2	chr19	protein_coding	neuro-oncological ventral antigen 2
ENSG00000204642.13	2.77945	-1.90417	0.000396356	0.0076597	0	0.04	0.26	0.08	HLA-F	chr6	protein_coding	major histocompatibility complex, class I, F
ENSG00000215196.4	1.11987	2.26749	0.000397547	0.00767674	1.05	0.82	1.49	2.69	AC091878.1	chr5	antisense	--
ENSG00000267030.1	1.74773	-0.734583	0.000398282	0.00768496	0.42	0.4	1.65	1.24	CTB-50L17.7	chr19	antisense	--
ENSG00000185101.12	1.15218	1.80188	0.000400146	0.00771493	0.8	0.73	1.38	2.13	ANO9	chr11	protein_coding	anoctamin 9
ENSG00000272046.1	1.9262	-0.979301	0.000400871	0.00772291	0.09	0.01	0.04	0.32	RP11-471M2.3	chr13	lincRNA	--
ENSG00000174788.9	1.20187	1.25454	0.000406206	0.00781962	1.17	2.01	3.64	4.02	PCP2	chr19	protein_coding	Purkinje cell protein 2
ENSG00000224950.2	1.58976	-0.40626	0.000406954	0.00782795	0.15	0.12	0.54	0.31	RP5-1086K13.1	chr1	lincRNA	--
ENSG00000155893.11	1.07709	2.94685	0.000415748	0.00799093	0.96	0.65	1.55	1.95	PXYLP1	chr3	protein_coding	2-phosphoxylose phosphatase 1
ENSG00000163815.5	1.18769	1.37663	0.000417369	0.00801588	0.9	1.77	2.29	4.08	CLEC3B	chr3	protein_coding	C-type lectin domain family 3, member B
ENSG00000281371.1	3.10975	-2.08381	0.00042126	0.00805324	0	0.03	0.14	0.17	INE2	chrX	antisense	inactivation escape 2 (non-protein coding)
ENSG00000276182.1	3.05401	-2.12311	0.00042126	0.00805324	0	0.07	0.71	0.07	RP11-872J21.5	chr14	sense_intronic	--
ENSG00000054654.15	1.03776	4.37118	0.000421681	0.00805508	0.58	0.44	1.12	1.05	SYNE2	chr14	protein_coding	spectrin repeat containing, nuclear envelope 2
ENSG00000052802.12	1.01858	6.48743	0.000424577	0.00810418	20.59	22.26	40.82	49.05	MSMO1	chr4	protein_coding	methylsterol monooxygenase 1
ENSG00000142046.14	1.33775	0.37814	0.000432715	0.00825316	0.1	0.36	0.55	0.7	TMEM91	chr19	protein_coding	transmembrane protein 91
ENSG00000275234.1	1.19485	1.20599	0.000436156	0.00830603	1.46	2.13	4.9	3.7	CTD-2396E7.11	chr19	antisense	--
ENSG00000189157.13	2.15483	-1.39939	0.000440293	0.00836681	0	0.09	0.22	0.25	FAM47E	chr4	protein_coding	family with sequence similarity 47, member E
ENSG00000115425.13	1.33579	0.422333	0.000440444	0.00836681	0.26	0.44	1.07	0.79	PECR	chr2	protein_coding	peroxisomal trans-2-enoyl-CoA reductase
ENSG00000273585.1	1.5667	-0.298809	0.000443069	0.00839946	0.86	0.56	2.12	2.19	RP11-14C10.5	chr15	lincRNA	--
ENSG00000272973.1	2.35816	-1.64009	0.000447628	0.00847252	0.05	0.18	1.08	0.26	KB-1125A3.11	chr22	antisense	--
ENSG00000250320.5	2.02127	-1.17006	0.000452221	0.00855293	0.19	0.04	0.73	0.22	CTD-2269F5.1	chr5	antisense	--
ENSG00000235721.1	1.70784	-0.576595	0.000455214	0.0085536	0.22	0.01	0.66	0.1	AC013268.3	chr2	processed_pseudogene	--
ENSG00000188051.6	1.6354	-0.576931	0.000455214	0.0085536	0.15	0.13	0.55	0.35	TMEM221	chr19	protein_coding	transmembrane protein 221
ENSG00000251432.6	1.099	2.38057	0.000455941	0.0085536	1.51	0.82	2.12	2.99	RP11-420A23.1	chr4	lincRNA	--
ENSG00000178821.12	1.43427	0.145033	0.000458727	0.0085536	0.6	0.21	1.2	1.01	TMEM52	chr1	protein_coding	transmembrane protein 52
ENSG00000153933.9	1.06443	2.97696	0.000463516	0.0085536	0.5	0.44	1.08	0.95	DGKE	chr17	protein_coding	diacylglycerol kinase, epsilon 64kDa
ENSG00000179583.17	1.52662	-0.212677	0.000463581	0.0085536	0.04	0.02	0.06	0.12	CIITA	chr16	protein_coding	class II, major histocompatibility complex, transactivator
ENSG00000233016.6	1.01936	5.05536	0.0004661	0.0085536	4.28	4.97	8.07	11.34	SNHG7	chr9	antisense	small nucleolar RNA host gene 7
ENSG00000188921.13	1.07656	2.74923	0.000469451	0.0085536	0.54	0.41	1.07	1	HACD4	chr9	protein_coding	3-hydroxyacyl-CoA dehydratase 4
ENSG00000144152.12	1.10099	2.29132	0.000470931	0.0085536	1.46	0.99	2.63	2.79	FBLN7	chr2	protein_coding	fibulin 7
ENSG00000255723.1	1.62915	-0.52159	0.000471649	0.0085536	0.56	1.01	2.48	2.68	RP11-529H2.2	chr4	processed_transcript	--
ENSG00000090661.11	1.13205	1.78259	0.000473374	0.0085536	1.02	1.08	1.19	3.57	CERS4	chr19	protein_coding	ceramide synthase 4
ENSG00000247556.6	1.00955	6.41557	0.000478382	0.0085536	5.11	4.8	9.46	11.18	OIP5-AS1	chr15	processed_transcript	OIP5 antisense RNA 1
ENSG00000231711.2	1.35912	0.257414	0.000478639	0.0085536	1.18	1.16	2.75	3.47	LINC00899	chr22	processed_transcript	long intergenic non-protein coding RNA 899
ENSG00000227051.5	1.24576	0.743165	0.000479335	0.0085536	0.01	0.2	0.24	0.3	C14orf132	chr14	lincRNA	chromosome 14 open reading frame 132
ENSG00000198774.4	1.18901	1.29545	0.000479676	0.0085536	0.29	0.18	0.58	0.52	RASSF9	chr12	protein_coding	Ras association (RalGDS/AF-6) domain family (N-terminal) member 9
ENSG00000219433.2	5.66996	-2.6361	0.000479812	0.0085536	0	0	0.51	0.04	BTBD10P2	chr6	processed_pseudogene	BTB (POZ) domain containing 10 pseudogene 2
ENSG00000259627.1	5.75494	-2.58017	0.000479812	0.0085536	0	0	0	0.54	RP11-244F12.2	chr15	antisense	--
ENSG00000273763.1	5.75494	-2.58017	0.000479812	0.0085536	0	0	0	1.54	RP11-420C9.1	chr2	processed_pseudogene	--
ENSG00000172901.19	5.67157	-2.63523	0.000479812	0.0085536	0	0	0.08	0	LVRN	chr5	protein_coding	laeverin
ENSG00000265254.1	5.67157	-2.63523	0.000479812	0.0085536	0	0	0.76	0	CTD-2350C19.2	chr17	antisense	--
ENSG00000273474.1	5.66351	-2.63956	0.000479812	0.0085536	0	0	0.67	0.39	RP11-295P9.12	chr10	antisense	--
ENSG00000279356.1	5.75652	-2.57932	0.000479812	0.0085536	0	0	0.01	0.16	RP11-429P3.8	chr16	TEC	--
ENSG00000143603.18	5.75494	-2.58017	0.000479812	0.0085536	0	0	0	0.03	KCNN3	chr1	protein_coding	potassium channel, calcium activated intermediate/small conductance subfamily N alpha, member 3
ENSG00000261226.1	5.66834	-2.63696	0.000479812	0.0085536	0	0	0.11	0.02	RP11-830F9.7	chr16	sense_intronic	--
ENSG00000232732.9	5.67157	-2.63523	0.000479812	0.0085536	0	0	0.1	0	AC073043.1	chr2	processed_transcript	--
ENSG00000224897.6	5.7581	-2.57846	0.000479812	0.0085536	0	0	0.01	0.05	POT1-AS1	chr7	antisense	POT1 antisense RNA 1
ENSG00000254815.5	5.75494	-2.58017	0.000479812	0.0085536	0	0	0	0.17	RP11-496I9.1	chr11	antisense	--
ENSG00000198216.10	5.75494	-2.58017	0.000479812	0.0085536	0	0	0	0.02	CACNA1E	chr1	protein_coding	calcium channel, voltage-dependent, R type, alpha 1E subunit
ENSG00000206622.1	5.75967	-2.57761	0.000479812	0.0085536	0	0	0.65	2.23	SNORA69	chrX	snoRNA	small nucleolar RNA, H/ACA box 69
ENSG00000213757.3	5.66351	-2.63956	0.000479812	0.0085536	0	0	0.29	0.17	CTC-451P13.1	chr5	processed_pseudogene	--
ENSG00000267455.1	5.66512	-2.63869	0.000479812	0.0085536	0	0	0.46	0.19	RP11-78A19.2	chr18	antisense	--
ENSG00000267244.5	5.67157	-2.63523	0.000479812	0.0085536	0	0	0.22	0	CTB-31O20.4	chr19	processed_transcript	--
ENSG00000129654.7	5.67157	-2.63523	0.000479812	0.0085536	0	0	0.14	0	FOXJ1	chr17	protein_coding	forkhead box J1
ENSG00000272263.1	5.766	-2.57419	0.000479812	0.0085536	0	0	0.4	0.37	RP11-767C1.2	chr3	antisense	--
ENSG00000188582.8	5.67157	-2.63523	0.000479812	0.0085536	0	0	0.15	0	PAQR9	chr3	protein_coding	progestin and adipoQ receptor family member IX
ENSG00000233639.5	5.75494	-2.58017	0.000479812	0.0085536	0	0	0	0.5	LINC01158	chr2	processed_transcript	long intergenic non-protein coding RNA 1158
ENSG00000279988.1	5.66834	-2.63696	0.000479812	0.0085536	0	0	0.38	0.06	AL022578.1	chrX	protein_coding	--
ENSG00000280445.1	5.76442	-2.57504	0.000479812	0.0085536	0	0	0.17	0.21	RP1-205F14P.1	chr22	lincRNA	--
ENSG00000231441.1	5.75494	-2.58017	0.000479812	0.0085536	0	0	0	0.68	RP11-472M19.2	chr6	antisense	--
ENSG00000254028.1	5.76442	-2.57504	0.000479812	0.0085536	0	0	0.2	0.25	AC083843.2	chr8	lincRNA	--
ENSG00000261121.1	5.75494	-2.58017	0.000479812	0.0085536	0	0	0	0.17	RP11-496D24.2	chr4	lincRNA	--
ENSG00000272954.1	5.76442	-2.57504	0.000479812	0.0085536	0	0	0.4	0.5	KB-1440D3.13	chr22	sense_intronic	--
ENSG00000164411.10	5.75494	-2.58017	0.000479812	0.0085536	0	0	0	0.16	GJB7	chr6	protein_coding	gap junction protein, beta 7, 25kDa
ENSG00000206549.12	5.75494	-2.58017	0.000479812	0.0085536	0	0	0	0.13	PRSS50	chr3	protein_coding	protease, serine, 50
ENSG00000168589.14	5.67157	-2.63523	0.000479812	0.0085536	0	0	0.51	0	DYNLRB2	chr16	protein_coding	dynein, light chain, roadblock-type 2
ENSG00000268683.1	5.67157	-2.63523	0.000479812	0.0085536	0	0	0.91	0	CTD-2553L13.4	chr19	sense_intronic	--
ENSG00000178997.11	5.75494	-2.58017	0.000479812	0.0085536	0	0	0	0.12	EXD1	chr15	protein_coding	exonuclease 3'-5' domain containing 1
ENSG00000242941.1	5.75494	-2.58017	0.000479812	0.0085536	0	0	0	0.76	CTD-2325P2.2	chr14	processed_pseudogene	--
ENSG00000175707.8	5.66673	-2.63783	0.000479812	0.0085536	0	0	0.16	0.04	KDF1	chr1	protein_coding	keratinocyte differentiation factor 1
ENSG00000268401.1	5.76125	-2.57675	0.000479812	0.0085536	0	0	0.15	0.35	CTC-344H19.4	chr19	lincRNA	--
ENSG00000059915.16	5.76442	-2.57504	0.000479812	0.0085536	0	0	0.04	0.05	PSD	chr10	protein_coding	pleckstrin and Sec7 domain containing
ENSG00000214888.2	5.75494	-2.58017	0.000479812	0.0085536	0	0	0	0.19	XXyac-YM21GA2.7	chr9	antisense	--
ENSG00000232164.1	1.3427	0.313981	0.000487104	0.00867738	0.37	0.36	0.96	0.94	AC092669.3	chr2	lincRNA	--
ENSG00000246263.2	1.41837	-0.083436	0.000489783	0.00871885	0.05	0.3	0.58	0.45	UBR5-AS1	chr8	antisense	UBR5 antisense RNA 1
ENSG00000154678.16	1.22554	0.855194	0.000490227	0.00872049	0.03	0.11	0.17	0.19	PDE1C	chr7	protein_coding	phosphodiesterase 1C, calmodulin-dependent 70kDa
ENSG00000248710.1	1.04151	3.54945	0.000495758	0.00880627	1.96	2.19	4.39	4.45	RP11-432B6.3	chr3	protein_coding	--
ENSG00000147255.17	1.34378	0.388938	0.000498232	0.00884388	0.12	0.08	0.3	0.22	IGSF1	chrX	protein_coding	immunoglobulin superfamily, member 1
ENSG00000138413.13	1.00645	6.00989	0.000507633	0.00899148	13.83	14.28	29.51	28.94	IDH1	chr2	protein_coding	isocitrate dehydrogenase 1 (NADP+), soluble
ENSG00000164542.12	1.01916	4.44394	0.000509007	0.00900411	1.89	2.1	3.96	4.43	KIAA0895	chr7	protein_coding	KIAA0895
ENSG00000183929.7	1.21221	1.17748	0.000512661	0.00906115	1.85	0.33	2.45	2.63	DUSP5P1	chr1	processed_pseudogene	dual specificity phosphatase 5 pseudogene 1
ENSG00000161040.16	1.54084	-0.383172	0.000514252	0.00908279	0.1	0.1	0.31	0.29	FBXL13	chr7	protein_coding	F-box and leucine-rich repeat protein 13
ENSG00000157388.13	1.40193	0.0386118	0.000517648	0.00913628	0.02	0.07	0.15	0.13	CACNA1D	chr3	protein_coding	calcium channel, voltage-dependent, L type, alpha 1D subunit
ENSG00000102890.14	1.01969	4.35483	0.000527215	0.00929852	4.79	4.8	7.88	12.23	ELMO3	chr16	protein_coding	engulfment and cell motility 3
ENSG00000259295.6	2.50291	-1.78873	0.000530267	0.00930521	0	0.01	0.04	0.02	CSPG4P12	chr15	transcribed_unprocessed_pseudogene	chondroitin sulfate proteoglycan 4 pseudogene 12
ENSG00000251247.9	1.79335	-1.00379	0.000530536	0.00930521	0	0.08	0.13	0.17	ZNF345	chr19	protein_coding	zinc finger protein 345
ENSG00000100092.20	1.25803	0.689795	0.000530592	0.00930521	0.33	0.26	0.66	0.79	SH3BP1	chr22	protein_coding	SH3-domain binding protein 1
ENSG00000131127.13	1.62039	-0.677665	0.000531149	0.00930842	0.02	0.08	0.1	0.24	ZNF141	chr4	protein_coding	zinc finger protein 141
ENSG00000139549.2	2.4255	-1.57523	0.000538115	0.00942385	0.08	0	0.21	0.24	DHH	chr12	protein_coding	desert hedgehog
ENSG00000171097.13	1.00857	4.84418	0.00054701	0.00957287	6.42	7.59	13.63	15.57	CCBL1	chr9	protein_coding	cysteine conjugate-beta lyase, cytoplasmic
ENSG00000138604.9	1.00963	4.71695	0.000552677	0.00965844	3.38	2.94	6.17	6.98	GLCE	chr15	protein_coding	glucuronic acid epimerase
ENSG00000142920.16	1.1962	1.1046	0.000554253	0.00967916	0.37	0.57	0.71	1.54	AZIN2	chr1	protein_coding	antizyme inhibitor 2
ENSG00000123610.4	2.10347	-1.26178	0.000559591	0.0097518	0.09	0.08	0.24	0.51	TNFAIP6	chr2	protein_coding	tumor necrosis factor, alpha-induced protein 6
ENSG00000273654.1	1.12288	1.75366	0.00056111	0.00977142	0.89	1.28	1.76	3.18	CTB-52I2.4	chr19	transcribed_processed_pseudogene	--
ENSG00000120658.12	1.14958	1.5343	0.000561588	0.00977289	0.61	0.46	1.4	1.05	ENOX1	chr13	protein_coding	ecto-NOX disulfide-thiol exchanger 1
ENSG00000109705.7	1.06908	2.58515	0.000586361	0.0101684	1.63	0.89	2.06	3.37	NKX3-2	chr4	protein_coding	NK3 homeobox 2
ENSG00000070190.12	1.10729	1.89	0.000589954	0.0102164	0.61	0.81	1.67	1.52	DAPP1	chr4	protein_coding	dual adaptor of phosphotyrosine and 3-phosphoinositides
ENSG00000272688.1	1.24303	0.801341	0.000598059	0.0103423	2.08	0.63	2.02	4.45	RP13-270P17.3	chr18	lincRNA	--
ENSG00000245849.6	1.24291	0.873135	0.000600514	0.0103776	1.85	0.48	1.47	4.07	RAD51-AS1	chr15	processed_transcript	RAD51 antisense RNA 1 (head to head)
ENSG00000267199.1	1.88681	-1.16189	0.00061192	0.0105442	0	0.05	0.11	0.1	RP11-861E21.2	chr18	antisense	--
ENSG00000227388.2	1.8765	-1.16122	0.00061192	0.0105442	0.07	0.23	0.51	0.67	RP11-112J3.16	chr9	lincRNA	--
ENSG00000170915.8	1.04669	2.77964	0.000612509	0.0105442	0.79	0.88	1.61	1.96	PAQR8	chr6	protein_coding	progestin and adipoQ receptor family member VIII
ENSG00000225173.1	2.7028	-1.9545	0.000613978	0.0105442	0	0.11	0.24	0.64	XXbac-BPG308K3.5	chr6	lincRNA	--
ENSG00000129214.14	2.65333	-1.98201	0.000613978	0.0105442	0.04	0.02	0.39	0.02	SHBG	chr17	protein_coding	sex hormone-binding globulin
ENSG00000145362.16	2.69724	-1.9576	0.000613978	0.0105442	0	0.01	0	0.04	ANK2	chr4	protein_coding	ankyrin 2, neuronal
ENSG00000228065.10	2.26727	-1.47599	0.000621996	0.0106524	0.08	0	0.23	0.14	LINC01515	chr10	lincRNA	long intergenic non-protein coding RNA 1515
ENSG00000137507.11	2.07913	-1.45276	0.000621996	0.0106524	0	0.04	0.14	0.07	LRRC32	chr11	protein_coding	leucine rich repeat containing 32
ENSG00000234546.2	1.36828	0.161795	0.00062615	0.0107162	0.62	0.47	1.02	1.87	RP3-510D11.2	chr1	lincRNA	--
ENSG00000279742.1	1.51183	-0.40431	0.000629866	0.0107724	0.14	0.14	0.58	0.24	RP11-700A24.1	chr11	TEC	--
ENSG00000115596.3	1.55905	-0.357243	0.000641699	0.0109615	0.27	0.13	0.41	0.77	WNT6	chr2	protein_coding	wingless-type MMTV integration site family, member 6
ENSG00000255495.1	1.34705	0.289409	0.000641807	0.0109615	0.5	0.38	1.16	1.14	AC145124.2	chr8	antisense	--
ENSG00000277283.1	1.12798	1.45989	0.000643612	0.0109848	0.49	0.96	1.79	1.55	RP1-267D11.6	chr12	antisense	--
ENSG00000213096.9	1.10943	1.8461	0.000657836	0.0111888	0.59	0.32	1	1	ZNF254	chr19	protein_coding	zinc finger protein 254
ENSG00000236423.5	1.90274	-1.11876	0.000659325	0.0111888	0.08	0.01	0.25	0.07	LINC01134	chr1	lincRNA	long intergenic non-protein coding RNA 1134
ENSG00000234222.6	1.79873	-1.10482	0.000659325	0.0111888	0.02	0.17	0.61	0.15	RP11-315I20.1	chr1	antisense	--
ENSG00000135090.13	1.00057	4.37302	0.00066227	0.0111888	2.16	2.38	4.09	5.32	TAOK3	chr12	protein_coding	TAO kinase 3
ENSG00000250986.1	1.50335	-0.272456	0.000662271	0.0111888	0.13	0.04	0.17	0.3	AC141928.1	chr4	lincRNA	--
ENSG00000259799.1	3.6497	-2.33838	0.000666832	0.0111888	0.06	0	0.1	0.7	RP11-554A11.9	chr11	antisense	--
ENSG00000196341.2	3.66285	-2.33503	0.000666832	0.0111888	0	0.03	0.22	0.23	OR8D1	chr11	protein_coding	olfactory receptor, family 8, subfamily D, member 1
ENSG00000152213.3	3.65877	-2.33342	0.000666832	0.0111888	0.01	0	0.06	0.06	ARL11	chr13	protein_coding	ADP-ribosylation factor-like 11
ENSG00000260388.2	3.65529	-2.33917	0.000666832	0.0111888	0	0.01	0.03	0.15	LINC00562	chr13	lincRNA	long intergenic non-protein coding RNA 562
ENSG00000112218.8	3.66588	-2.33338	0.000666832	0.0111888	0	0	0.05	0.03	GPR63	chr6	protein_coding	G protein-coupled receptor 63
ENSG00000215221.2	3.6618	-2.33176	0.000666832	0.0111888	0.08	0	0.75	0.49	UBA52P6	chr9	processed_pseudogene	ubiquitin A-52 residue ribosomal protein fusion product 1 pseudogene 6
ENSG00000243289.1	3.66483	-2.3301	0.000666832	0.0111888	0.09	0	0.95	0.37	CTGLF8P	chr10	unprocessed_pseudogene	centaurin, gamma-like family, member 8 pseudogene
ENSG00000267595.1	3.6568	-2.33834	0.000666832	0.0111888	0	0.34	1.44	4.35	RP11-242D8.2	chr17	unprocessed_pseudogene	--
ENSG00000156966.6	3.65877	-2.33342	0.000666832	0.0111888	0.01	0	0.06	0.06	B3GNT7	chr2	protein_coding	UDP-GlcNAc:betaGal beta-1,3-N-acetylglucosaminyltransferase 7
ENSG00000280325.1	1.00899	3.71269	0.000668794	0.0112142	6.74	10.4	12.69	23.13	AC074183.3	chr7	TEC	--
ENSG00000214544.7	1.45967	-0.226692	0.000671173	0.0112465	0.08	0.13	0.28	0.34	GTF2IRD2P1	chr7	transcribed_unprocessed_pseudogene	GTF2I repeat domain containing 2 pseudogene 1
ENSG00000224316.1	3.03658	-2.13273	0.000676746	0.0113093	0	0.07	0.24	0.51	GTF2IP5	chr7	unprocessed_pseudogene	--
ENSG00000235257.8	2.97386	-2.16799	0.000676746	0.0113093	0.02	0	0.15	0.01	ITGA9-AS1	chr3	processed_transcript	ITGA9 antisense RNA 1
ENSG00000269959.1	1.68471	-0.668255	0.000694771	0.0115794	0.12	0.01	0.07	0.34	SPACA6P-AS	chr19	lincRNA	SPACA6P antisense RNA
ENSG00000273247.5	1.70712	-0.660991	0.000694771	0.0115794	0.05	0.01	0.09	0.11	RP11-83A24.2	chr4	antisense	--
ENSG00000143178.12	1.14755	1.34485	0.000698176	0.0116155	0.62	0.38	0.87	1.41	TBX19	chr1	protein_coding	T-box 19
ENSG00000167676.4	1.86518	-1.03235	0.000701981	0.0116682	0.04	0.01	0.12	0.07	PLIN4	chr19	protein_coding	perilipin 4
ENSG00000107796.12	1.02796	3.05533	0.000704263	0.011688	2.82	2.7	6.27	5.38	ACTA2	chr10	protein_coding	actin, alpha 2, smooth muscle, aorta
ENSG00000234614.1	1.42163	-0.0482127	0.000704583	0.011688	1.02	0.75	2.9	2.01	AL450992.2	chr1	antisense	--
ENSG00000273117.1	1.02043	3.19444	0.000715508	0.0118613	3.55	3.23	7.79	6.43	AC144652.1	chr7	lincRNA	--
ENSG00000279208.1	1.09099	1.9395	0.000718895	0.0119095	2.91	2.83	5.85	6.8	bP-21264C1.1	chr21	unprocessed_pseudogene	--
ENSG00000097096.8	1.19117	0.884025	0.000729795	0.0120579	0.18	0.18	0.4	0.45	SYDE2	chr1	protein_coding	synapse defective 1, Rho GTPase, homolog 2 (C. elegans)
ENSG00000258989.1	1.79907	-0.987558	0.000740155	0.0121875	0.17	0.28	1.37	0.31	RP11-47I22.4	chr14	protein_coding	--
ENSG00000260727.1	1.71649	-0.948978	0.000740155	0.0121875	0.18	0.51	1.77	0.7	SLC7A5P1	chr16	unprocessed_pseudogene	solute carrier family 7 (amino acid transporter light chain, L system), member 5 pseudogene 1
ENSG00000218690.1	1.80539	-0.970796	0.000740155	0.0121875	0.65	0.39	1.99	1.77	HIST1H2APS4	chr6	processed_pseudogene	histone cluster 1, H2a, pseudogene 4
ENSG00000244649.4	1.30515	0.408393	0.000740586	0.0121875	0.36	0.13	0.86	0.37	CTD-2377D24.6	chr17	lincRNA	--
ENSG00000255966.1	1.49568	-0.500889	0.00074568	0.0122632	0.07	1.14	1.27	2.47	RP5-940J5.3	chr12	antisense	--
ENSG00000142065.13	1.103	1.69406	0.000752678	0.0123701	0.29	0.18	0.59	0.46	ZFP14	chr19	protein_coding	ZFP14 zinc finger protein
ENSG00000271447.5	2.0702	-1.28561	0.0007669	0.0125706	0.05	0.04	0.17	0.25	MMP28	chr17	protein_coding	matrix metallopeptidase 28
ENSG00000139547.7	1.91027	-1.27057	0.0007669	0.0125706	0	0.1	0.07	0.36	RDH16	chr12	protein_coding	retinol dehydrogenase 16 (all-trans)
ENSG00000184588.17	2.07136	-1.28494	0.0007669	0.0125706	0.02	0.02	0.08	0.1	PDE4B	chr1	protein_coding	phosphodiesterase 4B, cAMP-specific
ENSG00000269930.1	2.16299	-1.57315	0.000774131	0.0126724	0	0.21	0.95	0.14	RP11-932O9.9	chr15	lincRNA	--
ENSG00000267940.1	1.5287	-0.386683	0.000781977	0.0127672	0.29	0.2	1.09	0.38	RP11-290F24.6	chr11	lincRNA	--
ENSG00000273008.1	1.45806	-0.323986	0.000791481	0.0128975	0.24	0.23	0.29	1.05	RP11-351D16.3	chr10	lincRNA	--
ENSG00000235194.8	1.05888	2.29364	0.000791517	0.0128975	0.78	0.43	1.58	1.01	PPP1R3E	chr14	protein_coding	protein phosphatase 1, regulatory subunit 3E
ENSG00000176563.9	2.42885	-1.83329	0.000798241	0.01299	0.01	0.03	0.06	0.23	CNTD1	chr17	protein_coding	cyclin N-terminal domain containing 1
ENSG00000019582.14	2.43719	-1.82497	0.000798241	0.01299	0.04	0.03	0.24	0.18	CD74	chr5	protein_coding	CD74 molecule, major histocompatibility complex, class II invariant chain
ENSG00000245105.2	1.44008	-0.241194	0.000807285	0.0130943	0.12	0.22	0.08	0.89	A2M-AS1	chr12	antisense	A2M antisense RNA 1 (head to head)
ENSG00000269947.1	1.40449	-0.232781	0.000807285	0.0130943	0.14	0.97	1.41	1.79	RP11-849F2.9	chr17	lincRNA	--
ENSG00000155158.20	1.1243	1.23803	0.000824077	0.0132321	0.1	0.14	0.34	0.2	TTC39B	chr9	protein_coding	tetratricopeptide repeat domain 39B
ENSG00000105792.19	1.43399	-0.136916	0.000824384	0.0132321	0.11	0.1	0.27	0.32	CFAP69	chr7	protein_coding	cilia and flagella associated protein 69
ENSG00000152463.14	1.81736	-1.20646	0.000827827	0.0132321	0.02	0.13	0.38	0.22	OLAH	chr10	protein_coding	oleoyl-ACP hydrolase
ENSG00000278999.1	1.9581	-1.22192	0.000827827	0.0132321	0.07	0.05	0.4	0.1	AC008985.1	chr19	TEC	--
ENSG00000266010.1	1.42921	-0.090254	0.000828638	0.0132321	0.25	0.22	0.19	1.12	GATA6-AS1	chr18	lincRNA	GATA6 antisense RNA 1 (head to head)
ENSG00000267577.1	1.3971	-0.0567649	0.000832279	0.0132321	0.37	0.18	0.88	0.62	CTD-2587H24.5	chr19	antisense	--
ENSG00000272631.1	1.14429	1.18098	0.000833675	0.0132321	0.23	0.16	0.33	0.54	RP11-359E3.4	chr10	antisense	--
ENSG00000236194.3	1.33827	0.0984176	0.000843136	0.0132321	0.37	0.33	0.94	0.88	AC003104.1	chr17	sense_intronic	--
ENSG00000105784.15	1.33502	0.131175	0.000844139	0.0132321	0.13	0.13	0.25	0.42	RUNDC3B	chr7	protein_coding	RUN domain containing 3B
ENSG00000280758.1	1.64337	-0.733572	0.000854473	0.0132321	0.28	0.52	1.8	0.88	RP11-216B9.9	chr9	antisense	--
ENSG00000234287.1	5.54961	-2.70992	0.00086907	0.0132321	0	0	0.79	0.52	RP11-761N21.2	chr3	processed_pseudogene	--
ENSG00000271443.1	5.55779	-2.70555	0.00086907	0.0132321	0	0	0.39	0	RP11-541E12.1	chr2	transcribed_processed_pseudogene	--
ENSG00000260093.1	5.65548	-2.64387	0.00086907	0.0132321	0	0	0.02	0.07	RP11-1E4.1	chr8	antisense	--
ENSG00000224715.1	5.65869	-2.64215	0.00086907	0.0132321	0	0	0.03	0.05	CITF22-49D8.1	chr22	lincRNA	--
ENSG00000136488.14	5.65227	-2.6456	0.00086907	0.0132321	0	0	0.02	0.27	CSH1	chr17	protein_coding	chorionic somatomammotropin hormone 1 (placental lactogen)
ENSG00000069696.6	5.65067	-2.64646	0.00086907	0.0132321	0	0	0	0.25	DRD4	chr11	protein_coding	dopamine receptor D4
ENSG00000183813.6	5.55288	-2.70817	0.00086907	0.0132321	0	0	0.08	0.03	CCR4	chr3	protein_coding	chemokine (C-C motif) receptor 4
ENSG00000273727.1	5.55288	-2.70817	0.00086907	0.0132321	0	0	1.6	0.5	U1	chr1	snRNA	--
ENSG00000261239.6	5.55779	-2.70555	0.00086907	0.0132321	0	0	0.06	0	ANKRD26P1	chr16	transcribed_unprocessed_pseudogene	ankyrin repeat domain 26 pseudogene 1
ENSG00000171124.12	5.54961	-2.70992	0.00086907	0.0132321	0	0	0.08	0.05	FUT3	chr19	protein_coding	fucosyltransferase 3 (galactoside 3(4)-L-fucosyltransferase, Lewis blood group)
ENSG00000180745.4	5.65067	-2.64646	0.00086907	0.0132321	0	0	0	0.3	CLRN3	chr10	protein_coding	clarin 3
ENSG00000280157.1	5.55779	-2.70555	0.00086907	0.0132321	0	0	0.15	0	RP11-520H14.7	chr1	TEC	--
ENSG00000273361.1	5.65869	-2.64215	0.00086907	0.0132321	0	0	0.3	0.45	RP11-378A13.2	chr2	antisense	--
ENSG00000138675.16	5.65548	-2.64387	0.00086907	0.0132321	0	0	0.02	0.05	FGF5	chr4	protein_coding	fibroblast growth factor 5
ENSG00000229036.7	5.54961	-2.70992	0.00086907	0.0132321	0	0	0.08	0.05	VDAC1P8	chr6	transcribed_processed_pseudogene	voltage-dependent anion channel 1 pseudogene 8
ENSG00000172367.15	5.65548	-2.64387	0.00086907	0.0132321	0	0	0.03	0.09	PDZD3	chr11	protein_coding	PDZ domain containing 3
ENSG00000267270.5	5.54961	-2.70992	0.00086907	0.0132321	0	0	0.05	0.04	PARD6G-AS1	chr18	antisense	PARD6G antisense RNA 1
ENSG00000224843.6	5.55779	-2.70555	0.00086907	0.0132321	0	0	0.06	0	LINC00240	chr6	lincRNA	long intergenic non-protein coding RNA 240
ENSG00000249846.6	5.55124	-2.70904	0.00086907	0.0132321	0	0	0.13	0.06	RP11-77P16.4	chr3	lincRNA	--
ENSG00000109991.8	5.55779	-2.70555	0.00086907	0.0132321	0	0	0.18	0	P2RX3	chr11	protein_coding	purinergic receptor P2X, ligand gated ion channel, 3
ENSG00000223735.1	5.55779	-2.70555	0.00086907	0.0132321	0	0	0.38	0	OR51B3P	chr11	unprocessed_pseudogene	olfactory receptor, family 51, subfamily B, member 3 pseudogene
ENSG00000278576.1	5.65067	-2.64646	0.00086907	0.0132321	0	0	0	0.11	RP11-507K2.6	chr14	sense_intronic	--
ENSG00000223843.4	5.54961	-2.70992	0.00086907	0.0132321	0	0	0.08	0.05	EFCAB6-AS1	chr22	antisense	EFCAB6 antisense RNA 1
ENSG00000213394.3	5.55779	-2.70555	0.00086907	0.0132321	0	0	0.39	0	RP4-747G18.5	chr7	processed_pseudogene	--
ENSG00000254208.1	5.55779	-2.70555	0.00086907	0.0132321	0	0	0.74	0	RP11-219B4.3	chr8	antisense	--
ENSG00000279434.1	5.54634	-2.71166	0.00086907	0.0132321	0	0	0.07	0.09	RP11-85K15.3	chr14	TEC	--
ENSG00000268309.1	5.54634	-2.71166	0.00086907	0.0132321	0	0	0.33	0.43	CTD-3222D19.11	chr19	antisense	--
ENSG00000275611.1	5.55779	-2.70555	0.00086907	0.0132321	0	0	1.09	0	RP11-291I6.2	chr13	sense_intronic	--
ENSG00000183876.8	5.55288	-2.70817	0.00086907	0.0132321	0	0	0.08	0.03	ARSI	chr5	protein_coding	arylsulfatase family, member I
ENSG00000279518.1	5.6603	-2.64128	0.00086907	0.0132321	0	0	0.08	0.09	AC083843.4	chr8	TEC	--
ENSG00000153930.10	5.65548	-2.64387	0.00086907	0.0132321	0	0	0.02	0.07	ANKFN1	chr17	protein_coding	ankyrin-repeat and fibronectin type III domain containing 1
ENSG00000269938.1	5.55615	-2.70642	0.00086907	0.0132321	0	0	0.57	0.05	RP11-214K3.20	chr12	sense_intronic	--
ENSG00000232499.2	5.65388	-2.64474	0.00086907	0.0132321	0	0	0.06	0.29	RP11-512F24.1	chr1	processed_pseudogene	--
ENSG00000100024.14	5.54797	-2.71079	0.00086907	0.0132321	0	0	0.05	0.04	UPB1	chr22	protein_coding	ureidopropionase, beta
ENSG00000166763.7	5.55288	-2.70817	0.00086907	0.0132321	0	0	0.05	0.02	STRCP1	chr15	unprocessed_pseudogene	stereocilin pseudogene 1
ENSG00000257150.3	5.65067	-2.64646	0.00086907	0.0132321	0	0	0	0.15	PGAM1P5	chr12	transcribed_processed_pseudogene	phosphoglycerate mutase 1 pseudogene 5
ENSG00000279576.1	5.65067	-2.64646	0.00086907	0.0132321	0	0	0	0.22	MALAT1	chr11	protein_coding	metastasis associated lung adenocarcinoma transcript 1 (non-protein coding)
ENSG00000188738.13	5.65708	-2.64301	0.00086907	0.0132321	0	0	0.01	0.01	FSIP2	chr2	protein_coding	fibrous sheath interacting protein 2
ENSG00000204287.13	5.65067	-2.64646	0.00086907	0.0132321	0	0	0	0.27	HLA-DRA	chr6	protein_coding	major histocompatibility complex, class II, DR alpha
ENSG00000070748.17	5.55615	-2.70642	0.00086907	0.0132321	0	0	0.12	0.01	CHAT	chr10	protein_coding	choline O-acetyltransferase
ENSG00000203876.9	5.55124	-2.70904	0.00086907	0.0132321	0	0	0.07	0.03	ADD3-AS1	chr10	processed_transcript	ADD3 antisense RNA 1
ENSG00000269814.1	5.65067	-2.64646	0.00086907	0.0132321	0	0	0	0.77	CTC-273B12.10	chr19	lincRNA	--
ENSG00000168955.3	5.55124	-2.70904	0.00086907	0.0132321	0	0	0.1	0.05	TM4SF20	chr2	protein_coding	transmembrane 4 L six family member 20
ENSG00000251056.1	5.55779	-2.70555	0.00086907	0.0132321	0	0	0.26	0	ANKRD20A17P	chr4	unprocessed_pseudogene	ankyrin repeat domain 20 family, member A17, pseudogene
ENSG00000204677.10	5.65708	-2.64301	0.00086907	0.0132321	0	0	0.05	0.11	FAM153C	chr5	protein_coding	family with sequence similarity 153, member C
ENSG00000279983.1	5.55779	-2.70555	0.00086907	0.0132321	0	0	0.63	0	CH17-140K24.8	chr5	protein_coding	--
ENSG00000106025.8	1.00945	3.04318	0.000875036	0.0132879	1.57	1.97	3.92	3.48	TSPAN12	chr7	protein_coding	tetraspanin 12
ENSG00000178107.2	1.54304	-0.669961	0.000875077	0.0132879	0	1.37	2.82	1.64	RP11-998D10.4	chr14	lincRNA	--
ENSG00000168300.13	1.00193	3.23242	0.00087541	0.0132879	0.89	1.18	1.82	2.48	PCMTD1	chr8	protein_coding	protein-L-isoaspartate (D-aspartate) O-methyltransferase domain containing 1
ENSG00000267072.2	2.25757	-1.48868	0.000878655	0.0133209	0.06	0.02	0.08	0.32	RP11-165E7.1	chr16	lincRNA	--
ENSG00000170075.8	1.14214	1.21952	0.000893694	0.0135159	0.3	0.1	0.31	0.58	GPR37L1	chr1	protein_coding	G protein-coupled receptor 37 like 1
ENSG00000152061.21	1.02492	2.56739	0.00090083	0.0136155	0.32	0.3	0.6	0.7	RABGAP1L	chr1	protein_coding	RAB GTPase activating protein 1-like
ENSG00000274810.3	1.56313	-0.573395	0.000908765	0.0137271	0.17	0.52	0.88	1.3	NPHP3-ACAD11	chr3	protein_coding	NPHP3-ACAD11 readthrough (NMD candidate)
ENSG00000249637.1	1.48137	-0.505689	0.000922351	0.0139069	0.18	0.89	1.89	1.36	CTC-329D1.2	chr5	antisense	--
ENSG00000238795.1	1.15316	1.06631	0.000927795	0.0139721	5.15	3.42	9.28	10.31	SCARNA12	chr12	snoRNA	small Cajal body-specific RNA 12
ENSG00000171984.14	1.11791	1.30901	0.00093934	0.0141117	0.97	0.92	2.54	1.71	C20orf196	chr20	protein_coding	chromosome 20 open reading frame 196
ENSG00000234129.7	1.27489	0.353645	0.000961401	0.0143563	0.22	0.33	0.69	0.72	RP11-120D5.1	chrX	lincRNA	--
ENSG00000197566.9	1.43001	-0.308292	0.000965798	0.0143974	0.05	0.12	0.38	0.11	ZNF624	chr17	protein_coding	zinc finger protein 624
ENSG00000280033.1	2.24074	-1.71118	0.000965898	0.0143974	0.09	0.05	0.43	0.28	CTD-2095E4.3	chr17	TEC	--
ENSG00000274292.1	2.23809	-1.71267	0.000965898	0.0143974	0.04	0.02	0.15	0.13	RP11-347I19.7	chr12	lincRNA	--
ENSG00000141314.12	2.10401	-1.40909	0.000970702	0.0144517	0.05	0	0.18	0.03	RHBDL3	chr17	protein_coding	rhomboid, veinlet-like 3 (Drosophila)
ENSG00000248275.1	1.30344	0.206039	0.000974171	0.014486	0.4	0.68	1.75	1.08	TRIM52-AS1	chr5	processed_transcript	TRIM52 antisense RNA 1 (head to head)
ENSG00000258708.1	1.38537	-0.139055	0.000980131	0.0145659	0.13	0.3	0.63	0.57	SLC25A21-AS1	chr14	antisense	SLC25A21 antisense RNA 1
ENSG00000213468.3	1.04139	2.08352	0.001002	0.0148554	0.76	0.94	1.58	2.05	FIRRE	chrX	lincRNA	firre intergenic repeating RNA element
ENSG00000166866.12	1.087	1.50485	0.00101098	0.0149706	0.26	0.61	0.64	1.31	MYO1A	chr12	protein_coding	myosin IA
ENSG00000270605.1	1.21707	0.669824	0.0010224	0.0151306	0.55	0.32	1.11	0.96	RP5-1092A3.4	chr1	antisense	--
ENSG00000234062.7	1.15194	1.01671	0.00102551	0.0151677	0.43	0.23	0.6	0.91	RP11-308D16.2	chrX	transcribed_unprocessed_pseudogene	--
ENSG00000134256.12	1.75985	-0.882299	0.00103515	0.015292	0.12	0	0.19	0.21	CD101	chr1	protein_coding	CD101 molecule
ENSG00000183718.5	1.01456	2.5371	0.00103805	0.015316	1.04	0.97	2	2.19	TRIM52	chr5	protein_coding	tripartite motif containing 52
ENSG00000279561.2	1.21524	0.559911	0.00104783	0.0154334	0.13	0.25	0.5	0.41	RP11-4L24.4	chr9	TEC	--
ENSG00000271869.1	2.02439	-1.32003	0.00105071	0.0154483	0.24	0.34	0.36	2.13	RP11-51J9.5	chr8	lincRNA	--
ENSG00000225828.1	1.64858	-0.792133	0.00106112	0.0155737	0.46	0.19	0.78	1.3	FAM229A	chr1	protein_coding	family with sequence similarity 229, member A
ENSG00000278829.1	1.61477	-0.735175	0.00108317	0.0158505	0.4	0.2	0.81	1.05	RP11-358B23.7	chr17	sense_intronic	--
ENSG00000180096.11	2.89336	-2.22017	0.00108922	0.0158643	0.04	0	0.27	0.05	2021-09-01	chr16	protein_coding	septin 1
ENSG00000111254.7	2.90587	-2.22092	0.00108922	0.0158643	0	0.02	0.16	0	AKAP3	chr12	protein_coding	A kinase (PRKA) anchor protein 3
ENSG00000226091.7	2.97007	-2.17763	0.00108922	0.0158643	0	0.01	0.06	0.05	LINC00937	chr12	lincRNA	long intergenic non-protein coding RNA 937
ENSG00000260289.1	2.90437	-2.22173	0.00108922	0.0158643	0	0.12	1.1	0.06	CTD-2535I10.1	chr16	lincRNA	--
ENSG00000218208.1	2.90587	-2.22092	0.00108922	0.0158643	0	0.12	1.16	0	RP11-367G18.2	chr6	processed_pseudogene	--
ENSG00000227740.1	2.97155	-2.17682	0.00108922	0.0158643	0	0.08	0.48	0.33	RP11-318C24.2	chr1	lincRNA	--
ENSG00000187240.13	1.00394	2.66645	0.00110707	0.0160771	0.32	0.24	0.6	0.56	DYNC2H1	chr11	protein_coding	dynein, cytoplasmic 2, heavy chain 1
ENSG00000201403.1	2.09898	-1.60413	0.00111364	0.0161536	1.08	0.91	7.04	2.08	SNORD14B	chr11	snoRNA	small nucleolar RNA, C/D box 14B
ENSG00000233297.4	2.37664	-1.61635	0.00111364	0.0161536	0.08	0.05	0.14	0.54	RASA4DP	chr7	unprocessed_pseudogene	RAS p21 protein activator 4CD, pseudogene
ENSG00000162999.12	1.09975	1.41519	0.00111619	0.0161812	0.3	0.26	0.53	0.72	DUSP19	chr2	protein_coding	dual specificity phosphatase 19
ENSG00000115137.11	1.10952	1.23246	0.0011173	0.0161878	0.29	0.24	0.58	0.61	DNAJC27	chr2	protein_coding	DnaJ (Hsp40) homolog, subfamily C, member 27
ENSG00000248027.1	1.81394	-1.21173	0.00111951	0.0161962	0	0.15	0.28	0.3	CTD-2383M3.1	chr11	antisense	--
ENSG00000015568.12	3.57596	-2.39161	0.00112701	0.0161962	0	0	0.03	0.03	RGPD5	chr2	protein_coding	RANBP2-like and GRIP domain containing 5
ENSG00000232545.1	3.56727	-2.39249	0.00112701	0.0161962	0.06	0	0.21	0.58	KB-318B8.7	chr22	sense_intronic	--
ENSG00000273044.1	3.49607	-2.44376	0.00112701	0.0161962	0	0.06	0.83	0.06	RP4-569D19.8	chr22	lincRNA	--
ENSG00000276148.1	3.56523	-2.39745	0.00112701	0.0161962	0	0.07	0	1.04	RP11-278C7.4	chr12	antisense	--
ENSG00000279851.2	3.56421	-2.39416	0.00112701	0.0161962	0.02	0	0.03	0.19	CH507-216K13.2	chr21	lincRNA	--
ENSG00000213590.2	3.48573	-2.4455	0.00112701	0.0161962	0.02	0	0.22	0.1	RP11-229P13.2	chr9	processed_pseudogene	--
ENSG00000254662.1	3.57903	-2.38994	0.00112701	0.0161962	0	0.09	0.83	0.6	RP11-872D17.4	chr11	antisense	--
ENSG00000154065.16	1.17955	0.686662	0.00113242	0.0162551	0.16	0.26	0.66	0.35	ANKRD29	chr18	protein_coding	ankyrin repeat domain 29
ENSG00000198754.5	1.48305	-0.488478	0.00114876	0.0164611	0.14	0.19	0.47	0.51	OXCT2	chr1	protein_coding	3-oxoacid CoA transferase 2
ENSG00000164406.7	1.46155	-0.435237	0.00115523	0.0165348	0.16	0.14	0.54	0.32	LEAP2	chr5	protein_coding	liver expressed antimicrobial peptide 2
ENSG00000149927.17	1.35046	-0.0875896	0.00116036	0.0165701	0.27	0.13	0.39	0.65	DOC2A	chr16	protein_coding	double C2-like domains, alpha
ENSG00000272070.1	1.36483	-0.0891261	0.00116036	0.0165701	0.15	0.13	0.33	0.43	AC005618.6	chr5	lincRNA	--
ENSG00000116833.13	1.12085	1.13297	0.00116266	0.0165932	0.28	0.19	0.5	0.56	NR5A2	chr1	protein_coding	nuclear receptor subfamily 5, group A, member 2
ENSG00000151468.10	1.46395	-0.365697	0.00116353	0.0165956	0.13	0.06	0.45	0.09	CCDC3	chr10	protein_coding	coiled-coil domain containing 3
ENSG00000271270.5	1.00076	2.68402	0.00116416	0.0165956	1.23	0.89	2.21	2.16	TMCC1-AS1	chr3	antisense	TMCC1 antisense RNA 1 (head to head)
ENSG00000118507.15	1.12165	1.11191	0.00116965	0.0166643	0.38	0.28	0.86	0.64	AKAP7	chr6	protein_coding	A kinase (PRKA) anchor protein 7
ENSG00000102048.15	1.03351	2.02788	0.00117385	0.0167145	1.18	1.16	2.04	2.91	ASB9	chrX	protein_coding	ankyrin repeat and SOCS box containing 9
ENSG00000233396.7	1.15326	0.867524	0.00117605	0.0167363	0.55	0.42	1.22	1.02	RP11-458D21.1	chr1	lincRNA	--
ENSG00000171557.16	1.87403	-1.156	0.00117813	0.0167388	0.06	0.08	0.29	0.25	FGG	chr4	protein_coding	fibrinogen gamma chain
ENSG00000141750.6	2.37249	-1.87134	0.00120219	0.0170011	0.01	0.02	0.05	0.14	STAC2	chr17	protein_coding	SH3 and cysteine rich domain 2
ENSG00000272659.1	2.74292	-1.91348	0.00120219	0.0170011	0.14	0	0	0.93	AP000295.10	chr21	lincRNA	--
ENSG00000068885.14	1.01186	2.29947	0.0012054	0.0170368	0.44	0.81	1.18	1.45	IFT80	chr3	protein_coding	intraflagellar transport 80
ENSG00000196268.11	1.13096	1.02433	0.00121468	0.0171302	0.09	0.15	0.19	0.37	ZNF493	chr19	protein_coding	zinc finger protein 493
ENSG00000204176.13	1.27803	0.296413	0.00125758	0.0176637	0.15	0.05	0.23	0.24	SYT15	chr10	protein_coding	synaptotagmin XV
ENSG00000260805.2	1.72777	-1.0195	0.00126907	0.0177748	0.14	0.06	0.18	0.47	RP11-61J19.5	chr1	lincRNA	--
ENSG00000272382.1	1.73348	-1.02266	0.00126907	0.0177748	0.21	0.18	0.34	0.99	CTD-2035E11.4	chr5	lincRNA	--
ENSG00000148541.12	1.6543	-0.988252	0.00126907	0.0177748	0.02	0.06	0.02	0.24	FAM13C	chr10	protein_coding	family with sequence similarity 13, member C
ENSG00000127324.8	1.05255	1.65304	0.00127991	0.0179166	1.17	0.88	2.05	2.32	TSPAN8	chr12	protein_coding	tetraspanin 8
ENSG00000198478.7	1.09135	1.22323	0.00130223	0.0181983	0.33	0.25	0.69	0.56	SH3BGRL2	chr6	protein_coding	SH3 domain binding glutamate-rich protein like 2
ENSG00000151632.16	1.61096	-0.938453	0.00130342	0.0182046	0	0.08	0.14	0.15	AKR1C2	chr10	protein_coding	aldo-keto reductase family 1, member C2
ENSG00000127954.12	1.08644	1.35274	0.0013123	0.018308	0.17	0.09	0.23	0.34	STEAP4	chr7	protein_coding	STEAP family member 4
ENSG00000225178.5	1.29444	0.10472	0.00131911	0.0183781	0.62	0.58	2.04	1.02	RPSAP58	chr19	processed_pseudogene	ribosomal protein SA pseudogene 58
ENSG00000187550.8	1.26194	0.115318	0.00131911	0.0183781	0.03	0.92	0.74	1.74	SBK2	chr19	protein_coding	SH3 domain binding kinase family, member 2
ENSG00000273145.1	1.18894	0.542979	0.00131954	0.0183781	0.75	0.54	1.41	1.62	CITF22-92A6.1	chr22	lincRNA	--
ENSG00000236830.6	1.20092	0.520326	0.00133016	0.0185145	0.17	0.14	0.48	0.25	CBR3-AS1	chr21	processed_transcript	CBR3 antisense RNA 1
ENSG00000262583.1	1.6375	-0.895027	0.00133157	0.0185145	0.31	0.2	1.53	0.13	RP11-77K12.5	chr16	transcribed_unprocessed_pseudogene	--
ENSG00000227292.1	1.33567	0.0304503	0.00133653	0.0185731	1.09	0.52	2.22	1.94	AC009229.5	chr2	lincRNA	--
ENSG00000188747.8	1.04807	1.66871	0.00134164	0.0186232	1.04	1.17	1.94	2.79	NOXA1	chr9	protein_coding	NADPH oxidase activator 1
ENSG00000271751.1	2.07308	-1.44576	0.00134881	0.018681	0.23	0.26	1.81	0.45	RP11-110I1.14	chr11	lincRNA	--
ENSG00000232931.5	1.3645	-0.170008	0.00138416	0.0191279	0.22	0.1	0.34	0.51	LINC00342	chr2	lincRNA	long intergenic non-protein coding RNA 342
ENSG00000249731.1	1.44189	-0.386216	0.00140995	0.0194303	0.75	0.49	2.52	0.96	RP11-259O2.3	chr5	lincRNA	--
ENSG00000176399.3	1.14018	0.878858	0.00141106	0.0194348	0.2	0.16	0.35	0.48	DMRTA1	chr9	protein_coding	DMRT-like family A1
ENSG00000176244.6	1.4523	-0.500107	0.00141221	0.0194398	0.27	0.21	0.65	0.69	ACBD7	chr10	protein_coding	acyl-CoA binding domain containing 7
ENSG00000137573.13	1.06602	1.46224	0.00141753	0.0194807	0.33	0.19	0.42	0.7	SULF1	chr8	protein_coding	sulfatase 1
ENSG00000264346.1	2.17392	-1.75813	0.00141911	0.0194807	0.52	0.65	0.69	4.92	SNORA77	chr22	snoRNA	small nucleolar RNA, H/ACA box 77
ENSG00000265864.1	1.9759	-1.34214	0.00143891	0.0196982	2.49	0.7	2.22	10.29	AC092117.2	chr16	miRNA	--
ENSG00000169432.14	2.55392	-2.04056	0.00147779	0.0201526	0.01	0	0	0.06	SCN9A	chr2	protein_coding	sodium channel, voltage gated, type IX alpha subunit
ENSG00000243797.6	2.56677	-2.03347	0.00147779	0.0201526	0.06	0	0.15	0.19	CTB-111H14.1	chr7	sense_overlapping	--
ENSG00000120594.16	1.04748	1.59179	0.00148526	0.0202433	0.14	0.14	0.23	0.37	PLXDC2	chr10	protein_coding	plexin domain containing 2
ENSG00000279108.1	1.89465	-1.25252	0.00151321	0.0203989	0.14	0.01	0.26	0.3	CTC-490E21.11	chr19	TEC	--
ENSG00000260368.1	1.87589	-1.27764	0.00151321	0.0203989	0.14	0.1	0.61	0.3	RP11-521I2.3	chr8	sense_overlapping	--
ENSG00000272205.1	1.90998	-1.25387	0.00151321	0.0203989	0.24	0.16	0.89	0.67	RP11-277B15.3	chr1	lincRNA	--
ENSG00000272769.1	1.31988	0.0588302	0.00154407	0.0203989	0.4	0.21	0.72	0.84	RP11-725P16.2	chr2	lincRNA	--
ENSG00000262251.1	1.06478	1.29442	0.00155813	0.0203989	1.4	1.15	2	3.49	RP11-199F11.2	chr17	sense_intronic	--
ENSG00000231233.1	1.82189	-1.17999	0.00157368	0.0203989	0.28	0.1	0.54	0.84	CFAP58-AS1	chr10	antisense	CFAP58 antisense RNA 1 (head to head)
ENSG00000229057.1	5.42605	-2.78389	0.00158539	0.0203989	0	0	0.24	0.18	RPS3AP54	chr9	processed_pseudogene	ribosomal protein S3a pseudogene 54
ENSG00000179058.6	5.5382	-2.71601	0.00158539	0.0203989	0	0	0	0.2	C9orf50	chr9	protein_coding	chromosome 9 open reading frame 50
ENSG00000254038.1	5.5382	-2.71601	0.00158539	0.0203989	0	0	0	0.5	RP11-419C23.1	chr8	lincRNA	--
ENSG00000231073.1	5.5382	-2.71601	0.00158539	0.0203989	0	0	0	0.87	RP11-316M1.3	chr1	antisense	--
ENSG00000281904.1	5.42937	-2.78213	0.00158539	0.0203989	0	0	0.12	0.04	CH17-132F21.5	chr2	lincRNA	--
ENSG00000272219.1	5.5382	-2.71601	0.00158539	0.0203989	0	0	0	0.18	CTB-181H17.1	chr7	sense_intronic	--
ENSG00000167874.6	5.42439	-2.78476	0.00158539	0.0203989	0	0	0.16	0.18	TMEM88	chr17	protein_coding	transmembrane protein 88
ENSG00000225285.1	5.42108	-2.78652	0.00158539	0.0203989	0	0	0.11	0.26	RP4-758J18.10	chr1	lincRNA	--
ENSG00000205809.9	5.42771	-2.78301	0.00158539	0.0203989	0	0	0.14	0.08	KLRC2	chr12	protein_coding	killer cell lectin-like receptor subfamily C, member 2
ENSG00000276278.1	5.42605	-2.78389	0.00158539	0.0203989	0	0	0.14	0.11	RP11-182J1.3	chr15	antisense	--
ENSG00000250900.6	5.42273	-2.78564	0.00158539	0.0203989	0	0	0.1	0.16	CTC-338M12.6	chr5	antisense	--
ENSG00000233121.1	5.54145	-2.71427	0.00158539	0.0203989	0	0	0.06	0.28	VN1R20P	chr3	unitary_pseudogene	vomeronasal 1 receptor 20 pseudogene
ENSG00000115085.13	5.42771	-2.78301	0.00158539	0.0203989	0	0	0.08	0.04	ZAP70	chr2	protein_coding	zeta-chain (TCR) associated protein kinase 70kDa
ENSG00000188816.3	5.42273	-2.78564	0.00158539	0.0203989	0	0	0.07	0.12	HMX2	chr10	protein_coding	H6 family homeobox 2
ENSG00000188162.10	5.54308	-2.7134	0.00158539	0.0203989	0	0	0.01	0.02	OTOG	chr11	protein_coding	otogelin
ENSG00000203601.3	5.42439	-2.78476	0.00158539	0.0203989	0	0	0.13	0.14	LINC00970	chr1	antisense	long intergenic non-protein coding RNA 970
ENSG00000227471.8	5.42108	-2.78652	0.00158539	0.0203989	0	0	0.05	0.13	AKR1B15	chr7	protein_coding	aldo-keto reductase family 1, member B15
ENSG00000272647.1	5.54471	-2.71253	0.00158539	0.0203989	0	0	0.14	0.26	GS1-259H13.11	chr7	protein_coding	--
ENSG00000277806.1	5.42273	-2.78564	0.00158539	0.0203989	0	0	0.18	0.3	RP11-15A1.8	chr19	sense_intronic	--
ENSG00000280921.1	5.43436	-2.77948	0.00158539	0.0203989	0	0	1.18	0	Metazoa_SRP	chr19	misc_RNA	--
ENSG00000229425.1	5.42439	-2.78476	0.00158539	0.0203989	0	0	0.14	0.16	AJ006998.2	chr21	lincRNA	--
ENSG00000228078.1	5.43436	-2.77948	0.00158539	0.0203989	0	0	1.7	0	HLA-U	chr6	unprocessed_pseudogene	major histocompatibility complex, class I, U (pseudogene)
ENSG00000266718.1	5.5382	-2.71601	0.00158539	0.0203989	0	0	0	0.13	RP11-466A19.1	chr17	antisense	--
ENSG00000169551.12	5.43436	-2.77948	0.00158539	0.0203989	0	0	0.18	0	CT55	chrX	protein_coding	cancer/testis antigen 55
ENSG00000129244.8	5.53982	-2.71514	0.00158539	0.0203989	0	0	0.01	0.09	ATP1B2	chr17	protein_coding	ATPase, Na+/K+ transporting, beta 2 polypeptide
ENSG00000255342.1	5.42273	-2.78564	0.00158539	0.0203989	0	0	0.25	0.41	RP11-762B21.5	chr11	processed_pseudogene	--
ENSG00000205930.8	5.43436	-2.77948	0.00158539	0.0203989	0	0	0.13	0	C21orf62-AS1	chr21	lincRNA	C21orf62 antisense RNA 1
ENSG00000137731.13	5.43103	-2.78124	0.00158539	0.0203989	0	0	0.24	0.05	FXYD2	chr11	protein_coding	FXYD domain containing ion transport regulator 2
ENSG00000197815.4	5.42771	-2.78301	0.00158539	0.0203989	0	0	0.11	0.06	RP1-253P7.4	chr17	antisense	--
ENSG00000226465.1	5.43436	-2.77948	0.00158539	0.0203989	0	0	0.99	0	RP13-401N8.1	chr20	antisense	--
ENSG00000248283.2	5.42937	-2.78213	0.00158539	0.0203989	0	0	0.24	0.08	CCNL2P1	chr4	processed_pseudogene	cyclin L2 pseudogene 1
ENSG00000276968.1	5.43436	-2.77948	0.00158539	0.0203989	0	0	0.73	0	RP11-90M2.5	chr13	antisense	--
ENSG00000253302.1	5.42108	-2.78652	0.00158539	0.0203989	0	0	0.04	0.1	STAU2-AS1	chr8	antisense	STAU2 antisense RNA 1
ENSG00000255867.1	5.5382	-2.71601	0.00158539	0.0203989	0	0	0	0.29	DENND5B-AS1	chr12	antisense	DENND5B antisense RNA 1
ENSG00000158525.15	5.43436	-2.77948	0.00158539	0.0203989	0	0	0.12	0	CPA5	chr7	protein_coding	carboxypeptidase A5
ENSG00000142233.11	5.43436	-2.77948	0.00158539	0.0203989	0	0	0.17	0	NTN5	chr19	protein_coding	netrin 5
ENSG00000282246.1	5.42273	-2.78564	0.00158539	0.0203989	0	0	0.1	0.16	RP11-295P9.13	chr10	protein_coding	--
ENSG00000217825.2	5.42108	-2.78652	0.00158539	0.0203989	0	0	0.12	0.29	AC099552.4	chr7	lincRNA	--
ENSG00000107831.12	5.4327	-2.78036	0.00158539	0.0203989	0	0	0.24	0.02	FGF8	chr10	protein_coding	fibroblast growth factor 8 (androgen-induced)
ENSG00000263171.1	5.43436	-2.77948	0.00158539	0.0203989	0	0	0.75	0	RP11-542C16.1	chr17	antisense	--
ENSG00000267484.1	5.53982	-2.71514	0.00158539	0.0203989	0	0	0.06	0.58	CTC-518P12.6	chr19	antisense	--
ENSG00000277453.1	5.5382	-2.71601	0.00158539	0.0203989	0	0	0	0.55	CTC-492K19.7	chr19	lincRNA	--
ENSG00000223117.1	5.5382	-2.71601	0.00158539	0.0203989	0	0	0	0.94	RN7SKP296	chr3	misc_RNA	RNA, 7SK small nuclear pseudogene 296
ENSG00000264006.6	5.5382	-2.71601	0.00158539	0.0203989	0	0	0	0.14	AKR1C8P	chr10	transcribed_unprocessed_pseudogene	aldo-keto reductase family 1, member C8, pseudogene
ENSG00000259664.2	5.5382	-2.71601	0.00158539	0.0203989	0	0	0	0.19	CTD-2147F2.2	chr15	lincRNA	--
ENSG00000272636.3	2.2831	-1.67413	0.00160167	0.0205765	0.03	0	0.07	0.06	DOC2B	chr17	protein_coding	double C2-like domains, beta
ENSG00000255284.1	1.11175	0.971512	0.00160552	0.0206153	1.15	1.07	2.86	2.11	AP006621.5	chr11	lincRNA	--
ENSG00000165197.4	1.74324	-1.12407	0.00162219	0.020797	0.1	0.07	0.41	0.16	FIGF	chrX	protein_coding	c-fos induced growth factor (vascular endothelial growth factor D)
ENSG00000183508.4	1.01858	1.79339	0.00162497	0.020822	0.41	0.31	0.65	0.85	FAM46C	chr1	protein_coding	family with sequence similarity 46, member C
ENSG00000269106.1	1.62167	-1.01656	0.00166043	0.0212003	0.16	0.73	1.97	1.05	CTD-2619J13.23	chr19	antisense	--
ENSG00000172164.13	1.00736	1.95788	0.00167954	0.0214216	0.55	0.34	0.84	1	SNTB1	chr8	protein_coding	syntrophin, beta 1 (dystrophin-associated protein A1, 59kDa, basic component 1)
ENSG00000108387.14	1.25768	0.201204	0.00169411	0.0215742	0.28	0.16	0.33	0.76	2021-09-04	chr17	protein_coding	septin 4
ENSG00000185437.13	1.17588	0.483925	0.00169788	0.0216112	0.37	0.62	1.6	0.78	SH3BGR	chr21	protein_coding	SH3 domain binding glutamate-rich protein
ENSG00000111801.15	1.02465	1.71533	0.00171399	0.0218051	0.58	0.71	1.45	1.27	BTN3A3	chr6	protein_coding	butyrophilin, subfamily 3, member A3
ENSG00000133424.20	1.45511	-0.436248	0.00171828	0.0218485	0.09	0.06	0.24	0.18	LARGE	chr22	protein_coding	like-glycosyltransferase
ENSG00000259865.1	1.43201	-0.524575	0.00173525	0.0220191	0.21	0.28	1.09	0.32	RP11-488L18.10	chr1	lincRNA	--
ENSG00000241634.1	2.87099	-2.23239	0.0017559	0.0221567	0.13	0	0	0.95	RP11-381E24.1	chr3	processed_pseudogene	--
ENSG00000157856.10	2.817	-2.27336	0.0017559	0.0221567	0.01	0.01	0.17	0.02	DRC1	chr2	protein_coding	dynein regulatory complex subunit 1
ENSG00000273212.1	2.87247	-2.23158	0.0017559	0.0221567	0.14	0	0.06	0.99	AC000068.10	chr22	antisense	--
ENSG00000279721.1	2.88738	-2.22344	0.0017559	0.0221567	0.04	0	0.21	0.12	RP11-416H1.2	chr2	TEC	--
ENSG00000275895.4	2.88439	-2.22507	0.0017559	0.0221567	0.04	0	0.14	0.13	CH507-152C13.1	chr21	protein_coding	--
ENSG00000281468.1	2.70213	-1.94371	0.0018109	0.0227122	0.15	0	0.64	0.38	CTC-459F4.9	chr19	sense_intronic	--
ENSG00000267037.1	2.30785	-1.91737	0.0018109	0.0227122	0	0.13	0	0.72	AC005757.7	chr19	lincRNA	--
ENSG00000234465.10	2.3357	-1.90198	0.0018109	0.0227122	0	0.09	0.49	0.07	PINLYP	chr19	protein_coding	phospholipase A2 inhibitor and LY6/PLAUR domain containing
ENSG00000138185.16	2.70352	-1.94293	0.0018109	0.0227122	0.01	0	0.03	0.02	ENTPD1	chr10	protein_coding	ectonucleoside triphosphate diphosphohydrolase 1
ENSG00000152078.9	1.00801	1.91048	0.00181832	0.0227708	0.4	0.26	0.66	0.71	TMEM56	chr1	protein_coding	transmembrane protein 56
ENSG00000177888.7	1.06495	1.3442	0.00184814	0.0230859	0.24	0.11	0.32	0.42	ZBTB41	chr1	protein_coding	zinc finger and BTB domain containing 41
ENSG00000224818.1	1.16682	0.515356	0.00186221	0.0232383	1.19	1.36	2.65	3.31	RP11-134G8.10	chr1	3prime_overlapping_ncrna	--
ENSG00000230366.9	2.01632	-1.46904	0.00187321	0.0233053	0.12	0	0.41	0.07	DSCR9	chr21	lincRNA	Down syndrome critical region 9 (non-protein coding)
ENSG00000237476.1	1.8659	-1.42869	0.00187321	0.0233053	0.14	0.2	0.34	0.98	XXbac-B135H6.15	chr22	lincRNA	--
ENSG00000262877.4	1.14785	0.670018	0.00190571	0.0236205	0.68	0.43	0.99	1.54	RP11-1055B8.4	chr17	lincRNA	--
ENSG00000159588.14	3.38721	-2.50685	0.00191091	0.0236205	0.01	0	0.12	0.06	CCDC17	chr1	protein_coding	coiled-coil domain containing 17
ENSG00000183674.11	3.38721	-2.50685	0.00191091	0.0236205	0.02	0	0.2	0.1	LINC00518	chr6	lincRNA	long intergenic non-protein coding RNA 518
ENSG00000268520.1	3.4789	-2.45303	0.00191091	0.0236205	0	0.06	0.18	0.68	CTD-2616J11.10	chr19	sense_intronic	--
ENSG00000245322.6	3.39288	-2.50766	0.00191091	0.0236205	0	0.02	0.17	0.06	RP11-15B17.1	chr4	antisense	--
ENSG00000273796.1	3.47016	-2.45391	0.00191091	0.0236205	0.06	0	0	0.72	LL21NC02-21A1.1	chr21	lincRNA	--
ENSG00000271933.1	3.38721	-2.50685	0.00191091	0.0236205	0.01	0	0.12	0.06	RP11-338I21.1	chr10	antisense	--
ENSG00000173597.8	1.32075	-0.166458	0.00192865	0.023828	0.06	0.06	0.19	0.13	SULT1B1	chr4	protein_coding	sulfotransferase family, cytosolic, 1B, member 1
ENSG00000167656.4	1.00534	1.62013	0.00194172	0.0239775	1.53	2.97	5.48	3.99	LY6D	chr8	protein_coding	lymphocyte antigen 6 complex, locus D
ENSG00000206538.7	1.04693	1.36761	0.00194425	0.0239968	0.17	0.09	0.32	0.23	VGLL3	chr3	protein_coding	vestigial-like family member 3
ENSG00000133640.18	1.32872	-0.200878	0.00195189	0.0240672	0.1	0.06	0.25	0.16	LRRIQ1	chr12	protein_coding	leucine-rich repeats and IQ motif containing 1
ENSG00000220804.8	1.12623	0.624714	0.00195381	0.0240789	0.34	0.63	1.16	1.05	AC093642.5	chr2	transcribed_unprocessed_pseudogene	--
ENSG00000261773.1	1.93471	-1.36333	0.00196935	0.0241984	0.33	0	0.4	0.81	WI2-89031B12.1	chrX	sense_overlapping	--
ENSG00000269069.1	1.92284	-1.38153	0.00196935	0.0241984	0.1	0.03	0.41	0.07	CTC-471F3.5	chr19	processed_pseudogene	--
ENSG00000130783.13	1.34036	-0.2318	0.00197524	0.0242467	0.14	0.05	0.34	0.14	CCDC62	chr12	protein_coding	coiled-coil domain containing 62
ENSG00000225177.5	1.32161	-0.275028	0.00199861	0.024504	0.28	0.56	1.23	1.02	RP11-390P2.4	chr6	antisense	--
ENSG00000274104.1	1.22173	0.13268	0.00199916	0.024504	0.36	1.66	4.32	0.79	CTD-2553L13.10	chr19	lincRNA	--
ENSG00000224152.1	1.26164	0.135178	0.00199916	0.024504	0.5	0.25	0.58	1.25	AC009506.1	chr2	antisense	--
ENSG00000243660.9	1.07206	1.1098	0.00202969	0.0248537	0.8	0.39	1.58	0.96	ZNF487	chr10	protein_coding	zinc finger protein 487
ENSG00000273129.1	1.85826	-1.28436	0.00204404	0.0249801	0.24	0.1	0.42	0.81	PACERR	chr1	lincRNA	PTGS2 antisense NFKB1 complex-mediated expression regulator RNA
ENSG00000233327.10	2.42266	-1.82576	0.00208451	0.0253873	0.03	0	0.06	0.1	USP32P2	chr17	transcribed_unprocessed_pseudogene	ubiquitin specific peptidase 32 pseudogene 2
ENSG00000260693.1	2.1341	-1.79337	0.00208451	0.0253873	0	0.19	0.37	0.61	AC026150.8	chr15	lincRNA	--
ENSG00000227764.1	1.15842	0.518949	0.00208795	0.0254167	2.36	1.98	2.91	7.05	RP11-354K1.1	chr1	lincRNA	--
ENSG00000062524.15	1.78382	-1.20575	0.00210063	0.025546	0.07	0.03	0.12	0.22	LTK	chr15	protein_coding	leukocyte receptor tyrosine kinase
ENSG00000183801.7	1.41462	-0.534809	0.00213104	0.0258398	0.09	0.12	0.28	0.32	OLFML1	chr11	protein_coding	olfactomedin-like 1
ENSG00000125046.14	1.44053	-0.639032	0.00216639	0.0261536	0.11	0.08	0.39	0.17	SSUH2	chr3	protein_coding	ssu-2 homolog (C. elegans)
ENSG00000230896.1	1.6745	-1.06023	0.00217098	0.0261797	0.38	0.23	0.92	1.07	RP11-767N6.7	chr1	sense_intronic	--
ENSG00000271576.1	1.46006	-0.688325	0.0021807	0.0262244	0.22	0.12	0.18	0.77	RP11-486G15.2	chr1	lincRNA	--
ENSG00000272758.5	1.48635	-0.690745	0.0021807	0.0262244	0.07	0.14	0.21	0.41	RP11-299J3.8	chr3	antisense	--
ENSG00000214081.7	1.63335	-0.987591	0.00218947	0.0262995	0.08	0.04	0.26	0.15	CYP4F30P	chr2	transcribed_unprocessed_pseudogene	cytochrome P450, family 4, subfamily F, polypeptide 30, pseudogene
ENSG00000275479.1	1.62042	-1.00775	0.00218947	0.0262995	0.94	1.26	6.03	1.24	RP11-334C17.6	chr17	lincRNA	--
ENSG00000226237.1	1.49076	-0.744965	0.00219198	0.0262995	0.07	0.04	0.24	0.1	RP11-276H19.1	chr9	lincRNA	--
ENSG00000230373.8	1.49934	-0.752014	0.00219198	0.0262995	0.05	0.08	0.24	0.14	GOLGA6L5P	chr15	transcribed_unprocessed_pseudogene	golgin A6 family-like 5, pseudogene
ENSG00000263280.1	1.49343	-0.926306	0.0021994	0.0262995	0.1	0.53	1.6	0.36	LA16c-325D7.2	chr16	lincRNA	--
ENSG00000205078.5	1.46192	-0.796646	0.00219948	0.0262995	0	0.54	1.01	0.66	SYCE1L	chr16	protein_coding	synaptonemal complex central element protein 1-like
ENSG00000213057.5	1.47087	-0.78001	0.00219948	0.0262995	0.04	0.15	0.23	0.32	C1orf220	chr1	lincRNA	chromosome 1 open reading frame 220
ENSG00000234705.1	2.51265	-2.08155	0.00229482	0.0272146	0	0.24	0.95	0.72	HMGA1P4	chr9	antisense	high mobility group AT-hook 1 pseudogene 4
ENSG00000196358.10	2.44431	-2.11848	0.00229482	0.0272146	0.01	0	0.07	0	NTNG2	chr9	protein_coding	netrin G2
ENSG00000260628.5	2.5141	-2.08076	0.00229482	0.0272146	0	0.05	0.21	0.13	RP11-1166P10.1	chr16	transcribed_unprocessed_pseudogene	--
ENSG00000224875.2	2.45217	-2.12163	0.00229482	0.0272146	0	0.09	0.58	0	AC083949.1	chr2	antisense	--
ENSG00000271590.1	2.5054	-2.08552	0.00229482	0.0272146	0	0.05	0.12	0.25	RP11-181E10.3	chr2	lincRNA	--
ENSG00000107187.15	2.50957	-2.07209	0.00229482	0.0272146	0.03	0	0.16	0.03	LHX3	chr9	protein_coding	LIM homeobox 3
ENSG00000261054.1	2.23974	-1.70452	0.00230249	0.0272664	0.06	0	0.24	0.06	RP11-6O2.4	chr15	antisense	--
ENSG00000280309.1	2.23974	-1.70452	0.00230249	0.0272664	0.03	0	0.12	0.03	RP11-60L3.3	chr15	TEC	--
ENSG00000247373.3	1.00698	1.52943	0.00232906	0.0275549	0.21	0.21	0.38	0.48	RP11-486O12.2	chr12	lincRNA	--
ENSG00000189229.10	1.19657	0.287352	0.00239281	0.0282552	0.3	0.22	0.5	0.72	AC069277.2	chr3	lincRNA	--
ENSG00000235568.6	1.31307	-0.370677	0.00246393	0.0289832	0.06	0.07	0.14	0.2	NFAM1	chr22	protein_coding	NFAT activating protein with ITAM motif 1
ENSG00000176533.12	1.18435	0.00161393	0.00246496	0.0289832	0.04	0.2	0.25	0.33	GNG7	chr19	protein_coding	guanine nucleotide binding protein (G protein), gamma 7
ENSG00000132915.10	1.89714	-1.57542	0.00247168	0.0290355	0	0.03	0.11	0.03	PDE6A	chr5	protein_coding	phosphodiesterase 6A, cGMP-specific, rod, alpha
ENSG00000089847.12	1.03997	1.12412	0.0025144	0.0294807	0.32	0.25	0.38	0.84	ANKRD24	chr19	protein_coding	ankyrin repeat domain 24
ENSG00000141854.7	1.12636	0.548654	0.00253795	0.0297288	0.3	0.68	0.7	1.56	CTB-55O6.8	chr19	protein_coding	--
ENSG00000241073.1	1.40548	-0.460912	0.00253997	0.0297384	1.26	0.5	2.93	1.81	RP4-714D9.2	chr1	antisense	--
ENSG00000229589.1	1.16616	0.176041	0.00256255	0.0299603	0.14	0.32	0.42	0.68	ACVR2B-AS1	chr3	antisense	ACVR2B antisense RNA 1
ENSG00000251603.1	1.3596	-0.513211	0.00257795	0.0300979	0.85	1.25	3.7	2.02	RP11-164P12.4	chr4	antisense	--
ENSG00000251143.1	1.3639	-0.498538	0.00257795	0.0300979	0.08	0.07	0.03	0.38	RP11-849H4.4	chr11	antisense	--
ENSG00000118160.13	1.9802	-1.50495	0.00259957	0.0303217	0.02	0.02	0.14	0.03	SLC8A2	chr19	protein_coding	solute carrier family 8 (sodium/calcium exchanger), member 2
ENSG00000232653.8	1.01729	1.32185	0.00261411	0.0304485	0.31	0.24	0.61	0.55	GOLGA8N	chr15	protein_coding	golgin A8 family, member N
ENSG00000189423.11	1.28413	-0.149162	0.00264733	0.0308065	0.24	0.27	0.56	0.73	USP32P3	chr17	transcribed_unprocessed_pseudogene	ubiquitin specific peptidase 32 pseudogene 3
ENSG00000280129.1	1.41989	-0.599727	0.00265238	0.0308508	0.12	0.23	0.51	0.49	RP11-298I3.3	chr14	TEC	--
ENSG00000205041.1	1.42023	-0.647961	0.00268802	0.0312215	0.24	0.15	0.41	0.66	CTC-425O23.2	chr19	sense_intronic	--
ENSG00000241956.9	1.8687	-1.4099	0.0026932	0.031236	0.05	0	0.15	0.04	CTC-340A15.2	chr5	antisense	--
ENSG00000227908.3	1.09984	0.600554	0.0026943	0.031236	0.37	0.37	0.79	0.84	FLJ31104	chr5	antisense	--
ENSG00000259448.2	2.20001	-1.98213	0.00272749	0.0312784	0.03	0.03	0.3	0.01	RP11-16E12.1	chr15	lincRNA	--
ENSG00000050438.16	2.25761	-1.95152	0.00272749	0.0312784	0	0.01	0.02	0.03	SLC4A8	chr12	protein_coding	solute carrier family 4, sodium bicarbonate cotransporter, member 8
ENSG00000235295.1	2.26467	-1.94765	0.00272749	0.0312784	0	0.05	0.17	0.09	FLJ41941	chr22	lincRNA	--
ENSG00000116329.10	2.24743	-1.94616	0.00272749	0.0312784	0.01	0	0.03	0.03	OPRD1	chr1	protein_coding	opioid receptor, delta 1
ENSG00000278133.1	1.04118	1.10238	0.00275578	0.0312784	1.71	1.58	2.9	4.11	RP11-196G11.5	chr16	sense_intronic	--
ENSG00000023892.10	1.78811	-1.3293	0.00275881	0.0312784	0.1	0.02	0.28	0.15	DEF6	chr6	protein_coding	differentially expressed in FDCP 6 homolog (mouse)
ENSG00000125775.14	1.20153	0.0517318	0.00275951	0.0312784	0.34	0.23	0.4	0.95	SDCBP2	chr20	protein_coding	syndecan binding protein (syntenin) 2
ENSG00000197837.3	1.53809	-0.876856	0.00280536	0.0312784	0.39	0.38	0.5	1.81	HIST4H4	chr12	protein_coding	histone cluster 4, H4
ENSG00000267280.5	1.66985	-1.16321	0.00282628	0.0312784	0.26	0.08	0.03	1.07	TBX2-AS1	chr17	antisense	TBX2 antisense RNA 1
ENSG00000203722.7	2.72718	-2.3294	0.00283417	0.0312784	0.02	0.02	0.23	0.07	RAET1G	chr6	protein_coding	retinoic acid early transcript 1G
ENSG00000176753.5	2.7983	-2.28727	0.00283417	0.0312784	0	0.03	0	0.21	C15orf56	chr15	processed_transcript	chromosome 15 open reading frame 56
ENSG00000261302.5	2.79481	-2.28161	0.00283417	0.0312784	0.06	0	0.08	0.37	RP11-343H19.1	chr16	antisense	--
ENSG00000163762.6	2.80691	-2.27504	0.00283417	0.0312784	0.02	0	0.08	0.04	TM4SF18	chr3	protein_coding	transmembrane 4 L six family member 18
ENSG00000250120.6	2.73118	-2.33102	0.00283417	0.0312784	0	0	0.02	0.01	PCDHA10	chr5	protein_coding	protocadherin alpha 10
ENSG00000221866.9	2.73735	-2.3277	0.00283417	0.0312784	0	0	0.03	0	PLXNA4	chr7	protein_coding	plexin A4
ENSG00000075213.10	1.60063	-1.00959	0.0028345	0.0312784	0.03	0.02	0.09	0.05	SEMA3A	chr7	protein_coding	sema domain, immunoglobulin domain (Ig), short basic domain, secreted, (semaphorin) 3A
ENSG00000153132.12	1.60736	-1.01527	0.0028345	0.0312784	0.05	0.07	0.22	0.17	CLGN	chr4	protein_coding	calmegin
ENSG00000236778.7	1.63011	-1.08585	0.00283622	0.0312784	0.12	0.05	0.16	0.36	INTS6-AS1	chr13	antisense	INTS6 antisense RNA 1
ENSG00000268324.2	5.28936	-2.86275	0.00291334	0.0312784	0	0	0.05	0.07	LRRC2-AS1	chr3	antisense	LRRC2 antisense RNA 1
ENSG00000176746.6	5.41611	-2.78916	0.00291334	0.0312784	0	0	0	0.15	MAGEB6	chrX	protein_coding	melanoma antigen family B6
ENSG00000134042.12	5.29611	-2.85919	0.00291334	0.0312784	0	0	0.04	0.01	MRO	chr18	protein_coding	maestro
ENSG00000274678.1	5.2978	-2.85831	0.00291334	0.0312784	0	0	0.47	0.05	RP11-2C24.7	chr16	lincRNA	--
ENSG00000252311.1	5.41611	-2.78916	0.00291334	0.0312784	0	0	0	2.36	RNU1-103P	chr16	snRNA	RNA, U1 small nuclear 103, pseudogene
ENSG00000279488.1	5.29949	-2.85742	0.00291334	0.0312784	0	0	0.14	0	AC004623.3	chr19	TEC	--
ENSG00000250081.1	5.28936	-2.86275	0.00291334	0.0312784	0	0	0.32	0.44	CTD-2116N20.1	chr5	lincRNA	--
ENSG00000162444.11	5.29949	-2.85742	0.00291334	0.0312784	0	0	0.45	0	RBP7	chr1	protein_coding	retinol binding protein 7, cellular
ENSG00000156687.10	5.29949	-2.85742	0.00291334	0.0312784	0	0	0.03	0	UNC5D	chr8	protein_coding	unc-5 homolog D (C. elegans)
ENSG00000262223.6	5.29442	-2.86008	0.00291334	0.0312784	0	0	0.23	0.09	RP11-1055B8.3	chr17	lincRNA	--
ENSG00000133454.15	5.41611	-2.78916	0.00291334	0.0312784	0	0	0	0.03	MYO18B	chr22	protein_coding	myosin XVIIIB
ENSG00000245729.2	5.41942	-2.7874	0.00291334	0.0312784	0	0	0.04	0.15	RP11-480D4.1	chr5	lincRNA	--
ENSG00000259152.1	5.28431	-2.8654	0.00291334	0.0312784	0	0	0.09	0.76	RP11-100M12.2	chr15	sense_intronic	--
ENSG00000243016.1	5.29442	-2.86008	0.00291334	0.0312784	0	0	0.29	0.12	RP11-305F5.2	chr3	unprocessed_pseudogene	--
ENSG00000188676.13	5.41611	-2.78916	0.00291334	0.0312784	0	0	0	0.13	IDO2	chr8	protein_coding	indoleamine 2,3-dioxygenase 2
ENSG00000121858.10	5.28431	-2.8654	0.00291334	0.0312784	0	0	0.01	0.12	TNFSF10	chr3	protein_coding	tumor necrosis factor (ligand) superfamily, member 10
ENSG00000262172.1	5.29105	-2.86186	0.00291334	0.0312784	0	0	0.33	0.3	CTD-2529O21.1	chr17	sense_intronic	--
ENSG00000070388.11	5.28936	-2.86275	0.00291334	0.0312784	0	0	0.09	0.12	FGF22	chr19	protein_coding	fibroblast growth factor 22
ENSG00000272274.1	5.29105	-2.86186	0.00291334	0.0312784	0	0	0.09	0.08	LINC00551	chr13	lincRNA	long intergenic non-protein coding RNA 551
ENSG00000252874.2	5.41777	-2.78828	0.00291334	0.0312784	0	0	0.32	2.97	Y_RNA	chr11	misc_RNA	--
ENSG00000005844.17	5.41611	-2.78916	0.00291334	0.0312784	0	0	0	0.06	ITGAL	chr16	protein_coding	integrin, alpha L (antigen CD11A (p180), lymphocyte function-associated antigen 1; alpha polypeptide)
ENSG00000260648.3	5.29442	-2.86008	0.00291334	0.0312784	0	0	0.05	0.02	RP11-133K1.7	chr15	sense_intronic	--
ENSG00000266751.1	5.29949	-2.85742	0.00291334	0.0312784	0	0	3	0	MIR3661	chr5	miRNA	microRNA 3661
ENSG00000153822.13	5.41611	-2.78916	0.00291334	0.0312784	0	0	0	0.06	KCNJ16	chr17	protein_coding	potassium channel, inwardly rectifying subfamily J, member 16
ENSG00000186714.12	5.41611	-2.78916	0.00291334	0.0312784	0	0	0	0.04	CCDC73	chr11	protein_coding	coiled-coil domain containing 73
ENSG00000253595.5	5.41611	-2.78916	0.00291334	0.0312784	0	0	0	0.37	LINC01300	chr8	antisense	long intergenic non-protein coding RNA 1300
ENSG00000184613.10	5.29949	-2.85742	0.00291334	0.0312784	0	0	0.06	0	NELL2	chr12	protein_coding	NEL-like 2 (chicken)
ENSG00000007216.14	5.29105	-2.86186	0.00291334	0.0312784	0	0	0.05	0.05	SLC13A2	chr17	protein_coding	solute carrier family 13 (sodium-dependent dicarboxylate transporter), member 2
ENSG00000231028.8	5.29949	-2.85742	0.00291334	0.0312784	0	0	0.09	0	LINC00271	chr6	lincRNA	long intergenic non-protein coding RNA 271
ENSG00000260645.1	5.29611	-2.85919	0.00291334	0.0312784	0	0	0.11	0.03	RP11-250B2.5	chr6	lincRNA	--
ENSG00000258788.3	5.2978	-2.85831	0.00291334	0.0312784	0	0	1.08	0.11	RP11-404P21.9	chr14	processed_pseudogene	--
ENSG00000253636.1	5.28599	-2.86452	0.00291334	0.0312784	0	0	0.02	0.06	RP11-531A24.5	chr8	antisense	--
ENSG00000277386.1	5.29949	-2.85742	0.00291334	0.0312784	0	0	0.58	0	RP11-141M1.4	chr13	sense_intronic	--
ENSG00000101162.3	5.29611	-2.85919	0.00291334	0.0312784	0	0	0.07	0.02	TUBB1	chr20	protein_coding	tubulin, beta 1 class VI
ENSG00000155011.8	5.29949	-2.85742	0.00291334	0.0312784	0	0	0.07	0	DKK2	chr4	protein_coding	dickkopf WNT signaling pathway inhibitor 2
ENSG00000263307.1	5.29442	-2.86008	0.00291334	0.0312784	0	0	0.36	0.14	RP11-166B2.8	chr16	antisense	--
ENSG00000235903.7	5.41611	-2.78916	0.00291334	0.0312784	0	0	0	0.07	CPB2-AS1	chr13	antisense	CPB2 antisense RNA 1
ENSG00000233101.10	5.29949	-2.85742	0.00291334	0.0312784	0	0	0.16	0	HOXB-AS3	chr17	antisense	HOXB cluster antisense RNA 3
ENSG00000237972.1	5.29105	-2.86186	0.00291334	0.0312784	0	0	0.11	0.1	TUBG1P	chr7	processed_pseudogene	tubulin, gamma 1 pseudogene
ENSG00000117971.11	5.41611	-2.78916	0.00291334	0.0312784	0	0	0	0.11	CHRNB4	chr15	protein_coding	cholinergic receptor, nicotinic, beta 4 (neuronal)
ENSG00000174567.7	5.29949	-2.85742	0.00291334	0.0312784	0	0	0.33	0	GOLT1A	chr1	protein_coding	golgi transport 1A
ENSG00000249664.1	5.29442	-2.86008	0.00291334	0.0312784	0	0	0.24	0.1	CTD-2227C6.2	chr5	lincRNA	--
ENSG00000134323.10	5.41611	-2.78916	0.00291334	0.0312784	0	0	0	0.11	MYCN	chr2	protein_coding	v-myc avian myelocytomatosis viral oncogene neuroblastoma derived homolog
ENSG00000179603.17	5.29611	-2.85919	0.00291334	0.0312784	0	0	0.05	0.01	GRM8	chr7	protein_coding	glutamate receptor, metabotropic 8
ENSG00000146166.16	5.29105	-2.86186	0.00291334	0.0312784	0	0	0.02	0.02	LGSN	chr6	protein_coding	lengsin, lens protein with glutamine synthetase domain
ENSG00000211892.3	5.29949	-2.85742	0.00291334	0.0312784	0	0	0.26	0	IGHG4	chr14	IG_C_gene	immunoglobulin heavy constant gamma 4 (G4m marker)
ENSG00000126010.5	5.29949	-2.85742	0.00291334	0.0312784	0	0	0.15	0	GRPR	chrX	protein_coding	gastrin-releasing peptide receptor
ENSG00000235833.1	5.29105	-2.86186	0.00291334	0.0312784	0	0	0.14	0.13	AC159540.14	chr2	processed_pseudogene	--
ENSG00000255108.1	5.41777	-2.78828	0.00291334	0.0312784	0	0	0.04	0.34	AP006621.8	chr11	antisense	--
ENSG00000172482.4	5.41777	-2.78828	0.00291334	0.0312784	0	0	0.02	0.14	AGXT	chr2	protein_coding	alanine-glyoxylate aminotransferase
ENSG00000273261.1	5.29949	-2.85742	0.00291334	0.0312784	0	0	0.41	0	RP11-531F16.4	chr3	antisense	--
ENSG00000160339.15	5.41611	-2.78916	0.00291334	0.0312784	0	0	0	0.28	FCN2	chr9	protein_coding	ficolin (collagen/fibrinogen domain containing lectin) 2
ENSG00000266933.2	5.41611	-2.78916	0.00291334	0.0312784	0	0	0	0.35	AC005775.2	chr19	antisense	--
ENSG00000197083.11	5.29949	-2.85742	0.00291334	0.0312784	0	0	0.09	0	ZNF300P1	chr5	transcribed_unprocessed_pseudogene	zinc finger protein 300 pseudogene 1 (functional)
ENSG00000184471.7	5.29105	-2.86186	0.00291334	0.0312784	0	0	0.08	0.08	C1QTNF8	chr16	protein_coding	C1q and tumor necrosis factor related protein 8
ENSG00000174123.10	5.29611	-2.85919	0.00291334	0.0312784	0	0	0.06	0.01	TLR10	chr4	protein_coding	toll-like receptor 10
ENSG00000273437.1	5.41611	-2.78916	0.00291334	0.0312784	0	0	0	0.88	RP11-434H6.7	chr3	lincRNA	--
ENSG00000064787.12	5.29611	-2.85919	0.00291334	0.0312784	0	0	0.07	0.02	BCAS1	chr20	protein_coding	breast carcinoma amplified sequence 1
ENSG00000246145.1	5.2978	-2.85831	0.00291334	0.0312784	0	0	0.06	0.01	RRS1-AS1	chr8	lincRNA	RRS1 antisense RNA 1 (head to head)
ENSG00000189045.13	5.29949	-2.85742	0.00291334	0.0312784	0	0	0.11	0	ANKDD1B	chr5	protein_coding	ankyrin repeat and death domain containing 1B
ENSG00000213131.3	5.29273	-2.86097	0.00291334	0.0312784	0	0	0.24	0.15	YWHAZP4	chr6	processed_pseudogene	tyrosine 3-monooxygenase/tryptophan 5-monooxygenase activation protein, zeta pseudogene 4
ENSG00000073331.17	1.14085	0.483272	0.00293901	0.0315268	0.23	0.06	0.29	0.35	ALPK1	chr4	protein_coding	alpha-kinase 1
ENSG00000268379.1	1.12181	0.320069	0.00297695	0.0318374	0.33	0.33	1.18	0.31	CTC-360J11.4	chr19	processed_pseudogene	--
ENSG00000100918.12	1.14888	0.319428	0.00297695	0.0318374	0.32	0.22	0.62	0.61	REC8	chr14	protein_coding	REC8 meiotic recombination protein
ENSG00000259604.5	1.06805	0.803479	0.00303268	0.0323777	0.85	0.83	1.88	1.76	RP11-66B24.1	chr15	lincRNA	--
ENSG00000173262.11	2.0641	-1.83793	0.00306036	0.0325472	0	0.03	0	0.14	SLC2A14	chr12	protein_coding	solute carrier family 2 (facilitated glucose transporter), member 14
ENSG00000137673.8	2.35265	-1.8714	0.00306036	0.0325472	0.12	0	0	0.57	MMP7	chr11	protein_coding	matrix metallopeptidase 7
ENSG00000252010.1	2.07919	-1.8296	0.00306036	0.0325472	0	0.49	1.15	1.26	SCARNA5	chr2	scaRNA	small Cajal body-specific RNA 5
ENSG00000223764.2	1.19541	0.104947	0.00306199	0.0325507	0.35	0.45	0.89	1.02	RP11-54O7.3	chr1	lincRNA	--
ENSG00000260000.2	1.13644	0.269474	0.00309743	0.0328852	0.43	0.43	1.31	0.65	RP3-467N11.1	chr6	antisense	--
ENSG00000156042.17	1.13579	0.415074	0.00311003	0.0329908	0.29	0.1	0.53	0.34	CFAP70	chr10	protein_coding	cilia and flagella associated protein 70
ENSG00000188779.10	1.33927	-0.522287	0.00314632	0.0333188	0.07	0.08	0.13	0.25	SKOR1	chr15	protein_coding	SKI family transcriptional corepressor 1
ENSG00000137941.16	1.085	0.530479	0.00316739	0.0334999	0.08	0.12	0.28	0.16	TTLL7	chr1	protein_coding	tubulin tyrosine ligase-like family member 7
ENSG00000196684.12	1.10921	0.393757	0.00317176	0.033531	0.27	0.33	0.77	0.6	HSH2D	chr19	protein_coding	hematopoietic SH2 domain containing
ENSG00000144445.15	1.02799	0.941184	0.00319037	0.0336847	0.19	0.26	0.56	0.39	KANSL1L	chr2	protein_coding	KAT8 regulatory NSL complex subunit 1-like
ENSG00000214553.9	1.4169	-0.584137	0.00320808	0.0338573	0.07	0.04	0.23	0.07	LRRC37A11P	chr17	transcribed_unprocessed_pseudogene	leucine rich repeat containing 37, member A11, pseudogene
ENSG00000240859.1	3.37298	-2.51449	0.00324958	0.0341357	0.01	0	0	0.07	AC093627.10	chr7	lincRNA	--
ENSG00000263995.1	3.28725	-2.57175	0.00324958	0.0341357	0	0.27	2.59	1.07	AC011499.1	chr19	miRNA	--
ENSG00000254341.2	3.38562	-2.5077	0.00324958	0.0341357	0.36	0	2.59	1.8	SNORD87	chr8	snoRNA	small nucleolar RNA, C/D box 87
ENSG00000207110.1	3.38338	-2.51275	0.00324958	0.0341357	0	0.17	0.7	1.63	RNU1-106P	chr8	snRNA	RNA, U1 small nuclear 106, pseudogene
ENSG00000158428.3	3.37706	-2.51614	0.00324958	0.0341357	0	0.02	0	0.28	CATIP	chr2	protein_coding	ciliogenesis associated TTC17 interacting protein
ENSG00000256299.1	3.38404	-2.50855	0.00324958	0.0341357	0.1	0	0.64	0.59	RP11-989F5.3	chr12	lincRNA	--
ENSG00000135960.9	1.93157	-1.71722	0.00330747	0.034583	0.01	0.02	0.06	0.1	EDAR	chr2	protein_coding	ectodysplasin A receptor
ENSG00000264007.1	2.19311	-1.74021	0.00330747	0.034583	0.2	0.04	1.04	0.13	RP11-68I3.10	chr17	sense_intronic	--
ENSG00000124159.15	2.17722	-1.74547	0.00330747	0.034583	0.07	0	0.16	0.13	MATN4	chr20	protein_coding	matrilin 4
ENSG00000130234.10	1.92517	-1.71723	0.00330747	0.034583	0.03	0.02	0.06	0.14	ACE2	chrX	protein_coding	angiotensin I converting enzyme 2
ENSG00000271816.1	1.95241	-1.71274	0.00330747	0.034583	0	0.09	0.29	0.1	BMS1P4	chr10	processed_transcript	BMS1 ribosome biogenesis factor pseudogene 4
ENSG00000240038.6	1.01549	1.06316	0.00332492	0.0347135	0.65	0.42	1.04	1.18	AMY2B	chr1	protein_coding	amylase, alpha 2B (pancreatic)
ENSG00000115841.19	1.41735	-0.717748	0.00339488	0.0353332	0.08	0.04	0.13	0.22	RMDN2	chr2	protein_coding	regulator of microtubule dynamics 2
ENSG00000168811.6	1.43195	-0.792973	0.00345582	0.0358473	0.15	0.18	0.41	0.51	IL12A	chr3	protein_coding	interleukin 12A
ENSG00000159714.10	1.81849	-1.61368	0.00348409	0.0360802	0.05	0.05	0.11	0.26	ZDHHC1	chr16	protein_coding	zinc finger, DHHC-type containing 1
ENSG00000069493.14	1.23984	-0.33972	0.00348811	0.0361068	0.02	0.12	0.12	0.24	CLEC2D	chr12	protein_coding	C-type lectin domain family 2, member D
ENSG00000176998.4	2.43004	-2.12253	0.00356409	0.0366337	0.1	0	0.35	0.19	HCG4	chr6	unprocessed_pseudogene	HLA complex group 4 (non-protein coding)
ENSG00000249353.2	2.36383	-2.16893	0.00356409	0.0366337	0.08	0.03	0.56	0.06	NPM1P27	chr5	processed_pseudogene	nucleophosmin 1 (nucleolar phosphoprotein B23, numatrin) pseudogene 27
ENSG00000173567.14	2.44627	-2.12484	0.00356409	0.0366337	0	0.02	0.09	0.02	ADGRF3	chr2	protein_coding	adhesion G protein-coupled receptor F3
ENSG00000220875.1	2.44184	-2.12725	0.00356409	0.0366337	0	0.2	0.83	0.45	HIST1H3PS1	chr6	processed_pseudogene	histone cluster 1, H3, pseudogene 1
ENSG00000273901.1	2.36139	-2.16653	0.00356409	0.0366337	0.15	0	0.77	0.04	CTD-2619J13.27	chr19	antisense	--
ENSG00000250645.1	1.48619	-0.902985	0.0035705	0.0366541	0.8	0.33	1.84	1.38	CTD-2228K2.1	chr5	processed_pseudogene	--
ENSG00000250247.1	1.44291	-0.883678	0.0035705	0.0366541	0	0.37	0.3	0.83	SEPHS2P1	chr5	processed_pseudogene	selenophosphate synthetase 2 pseudogene 1
ENSG00000197405.7	1.17652	-0.123036	0.00358249	0.0367468	0.04	0.35	0.42	0.54	C5AR1	chr19	protein_coding	complement component 5a receptor 1
ENSG00000256894.1	1.51484	-0.974684	0.00362161	0.0370787	0.31	0.2	0.49	1	RP11-283G6.3	chr12	antisense	--
ENSG00000186198.3	1.09277	0.354646	0.00365304	0.0373163	0.24	1.21	1.56	1.77	SLC51B	chr15	protein_coding	solute carrier family 51, beta subunit
ENSG00000255558.1	1.2926	-0.445418	0.00365669	0.0373229	0.55	0.93	1.6	2.24	CTC-497E21.5	chr11	lincRNA	--
ENSG00000105251.10	1.33135	-0.463204	0.00365669	0.0373229	0.15	0.12	0.45	0.25	SHD	chr19	protein_coding	Src homology 2 domain containing transforming protein D
ENSG00000254416.5	1.4724	-1.0204	0.00366618	0.037389	0.13	0.41	0.76	0.89	RP11-347E10.1	chr11	lincRNA	--
ENSG00000172508.10	1.1381	0.196544	0.00368553	0.0375401	0.11	0.19	0.25	0.44	CARNS1	chr11	protein_coding	carnosine synthase 1
ENSG00000089163.4	1.10933	0.205373	0.00368553	0.0375401	0.35	0.67	1.37	0.95	SIRT4	chr12	protein_coding	sirtuin 4
ENSG00000170231.15	1.51772	-1.08859	0.00370179	0.0376593	0.04	0.37	0.69	0.61	FABP6	chr5	protein_coding	fatty acid binding protein 6, ileal
ENSG00000237074.1	1.60496	-1.10033	0.00370179	0.0376593	0.32	0.09	0.72	0.53	RP11-6J21.2	chr1	lincRNA	--
ENSG00000225756.1	1.50773	-1.08793	0.00370179	0.0376593	0.05	0.13	0.24	0.29	DBH-AS1	chr9	antisense	DBH antisense RNA 1
ENSG00000257636.6	1.62551	-1.33147	0.0037198	0.0377653	0.04	0.14	0.53	0.11	RP11-1103G16.1	chr14	antisense	--
ENSG00000261560.1	1.63748	-1.19862	0.00372537	0.0378063	0.11	0.11	0.52	0.2	RP11-166B2.3	chr16	sense_intronic	--
ENSG00000234329.1	1.67429	-1.27302	0.00373303	0.0378376	0.37	0.03	0.8	0.48	RP11-767N6.2	chr1	processed_pseudogene	--
ENSG00000187372.11	1.11492	0.302532	0.00382069	0.0385845	0.17	0.1	0.16	0.43	PCDHB13	chr5	protein_coding	protocadherin beta 13
ENSG00000269982.1	1.25447	-0.255818	0.00386009	0.0389349	0.12	0.1	0.29	0.25	RP11-1020A11.2	chr3	antisense	--
ENSG00000102547.18	1.20543	-0.0434996	0.00388508	0.0391392	0.2	0.04	0.25	0.3	CAB39L	chr13	protein_coding	calcium binding protein 39-like
ENSG00000149922.10	1.04131	0.709181	0.00394835	0.0397605	0.35	0.25	0.99	0.29	TBX6	chr16	protein_coding	T-box 6
ENSG00000231105.1	2.13913	-2.02877	0.00410602	0.0411315	0	0.04	0.23	0	RP5-1071N3.1	chr1	antisense	--
ENSG00000241316.6	1.29448	-0.415191	0.00429469	0.0426941	0.21	0.06	0.37	0.28	SUCLG2-AS1	chr3	lincRNA	SUCLG2 antisense RNA 1 (head to head)
ENSG00000135253.13	1.33911	-0.424477	0.00429469	0.0426941	0.14	0	0.2	0.15	KCP	chr7	protein_coding	kielin/chordin-like protein
ENSG00000227896.2	1.10907	0.163257	0.00431415	0.0428362	0.08	0.3	0.32	0.57	RP11-77P6.2	chr10	antisense	--
ENSG00000278266.1	1.14728	0.157651	0.00431415	0.0428362	0.24	0.17	0.37	0.56	RP11-575F12.3	chr12	lincRNA	--
ENSG00000134627.11	1.12522	0.16022	0.00431415	0.0428362	0.15	0.2	0.48	0.33	PIWIL4	chr11	protein_coding	piwi-like RNA-mediated gene silencing 4
ENSG00000186076.5	1.07256	0.416097	0.00432243	0.0429012	0.72	1.21	2.41	1.85	RP11-887P2.3	chr12	processed_pseudogene	--
ENSG00000236829.9	1.19682	-0.0239734	0.00439421	0.0435267	0.31	0.16	0.57	0.54	Z97634.3	chr16	transcribed_processed_pseudogene	--
ENSG00000257815.5	1.15213	-0.0172187	0.00439421	0.0435267	0.18	0.74	1.04	1.14	LINC01481	chr12	antisense	long intergenic non-protein coding RNA 1481
ENSG00000162836.11	1.07575	0.395317	0.00442675	0.0438258	0.07	0.11	0.1	0.3	ACP6	chr1	protein_coding	acid phosphatase 6, lysophosphatidic
ENSG00000246334.2	1.142	0.125531	0.00442794	0.0438258	0.58	0.31	1.06	0.94	PRR7-AS1	chr5	antisense	PRR7 antisense RNA 1
ENSG00000123700.4	1.44156	-0.860137	0.00443715	0.0438777	0.05	0.04	0.18	0.06	KCNJ2	chr17	protein_coding	potassium channel, inwardly rectifying subfamily J, member 2
ENSG00000269939.1	1.52188	-0.87076	0.00443715	0.0438777	0.26	0.05	0.19	0.69	RP11-727A23.11	chr11	lincRNA	--
ENSG00000241549.8	1.23102	-0.227734	0.00444201	0.0438777	0.3	0.31	0.43	1.04	GUSBP2	chr6	transcribed_unprocessed_pseudogene	glucuronidase, beta pseudogene 2
ENSG00000232316.1	2.0247	-1.86533	0.00448923	0.044221	0	0.26	0.82	0.41	RP1-124C6.1	chr6	lincRNA	--
ENSG00000225489.6	2.03028	-1.86227	0.00448923	0.044221	0	0.05	0.21	0.04	RP11-390F4.3	chr9	lincRNA	--
ENSG00000265413.1	1.99246	-1.87226	0.00448923	0.044221	0.04	0.02	0	0.27	RP11-789C17.1	chr18	sense_intronic	--
ENSG00000167100.14	2.01634	-1.86991	0.00448923	0.044221	0	0.03	0.06	0.08	SAMD14	chr17	protein_coding	sterile alpha motif domain containing 14
ENSG00000207304.1	1.07928	0.24195	0.00455037	0.0446736	2.56	6.64	8.29	12.32	SNORA8	chr11	snoRNA	small nucleolar RNA, H/ACA box 8
ENSG00000185250.15	1.20645	-0.255198	0.00457126	0.0446736	0.07	0.13	0.16	0.32	PPIL6	chr6	protein_coding	peptidylprolyl isomerase (cyclophilin)-like 6
ENSG00000276073.1	1.20543	-0.25458	0.00457126	0.0446736	0.1	0.15	0.42	0.19	RP5-1125A11.7	chr20	lincRNA	--
ENSG00000273243.1	2.72564	-2.33023	0.00457836	0.0446736	0.07	0.06	0.67	0.28	CTA-217C2.2	chr22	lincRNA	--
ENSG00000261435.1	2.7281	-2.33268	0.00457836	0.0446736	0	0.03	0.15	0.08	RP13-126P21.2	chrX	lincRNA	--
ENSG00000256690.1	2.70628	-2.3369	0.00457836	0.0446736	0.11	0	0.05	0.71	RP11-727F15.9	chr11	antisense	--
ENSG00000256879.1	2.72042	-2.33682	0.00457836	0.0446736	0	0.1	0.27	0.56	RP11-284H19.1	chr12	antisense	--
ENSG00000270127.2	2.63891	-2.38757	0.00457836	0.0446736	0	0.02	0.13	0.04	RP11-526I2.5	chr15	lincRNA	--
ENSG00000180787.5	1.02835	0.745163	0.00459528	0.0448036	0.22	0.16	0.33	0.46	ZFP3	chr17	protein_coding	ZFP3 zinc finger protein
ENSG00000151023.16	1.49615	-0.997692	0.00464056	0.0451387	0.04	0.06	0.12	0.18	ENKUR	chr10	protein_coding	enkurin, TRPC channel interacting protein
ENSG00000270344.2	1.52622	-1.05204	0.0047369	0.0459498	0.04	0.01	0.09	0.06	RP11-734K2.4	chr12	antisense	--
ENSG00000161896.10	1.92699	-1.72681	0.00474613	0.0460034	0	0.06	0	0.25	IP6K3	chr6	protein_coding	inositol hexakisphosphate kinase 3
ENSG00000145934.15	1.17372	-0.123455	0.00478301	0.0463427	0.06	0.04	0.14	0.08	TENM2	chr5	protein_coding	teneurin transmembrane protein 2
ENSG00000254670.1	1.54136	-1.14314	0.00482622	0.0466159	0.43	0.12	1.25	0.4	CTC-497E21.3	chr11	lincRNA	--
ENSG00000099840.13	1.47712	-1.11786	0.00482622	0.0466159	0	0.24	0.25	0.49	IZUMO4	chr19	protein_coding	IZUMO family member 4
ENSG00000151090.17	1.47823	-1.20467	0.0049049	0.0471616	0.01	0.03	0.07	0.05	THRB	chr3	protein_coding	thyroid hormone receptor, beta
ENSG00000265095.1	1.62351	-1.20983	0.0049049	0.0471616	0.29	0.42	0.77	1.55	FTLP12	chr17	processed_pseudogene	ferritin, light polypeptide pseudogene 12
ENSG00000103313.11	1.60395	-1.20782	0.0049049	0.0471616	0.07	0.02	0.05	0.22	MEFV	chr16	protein_coding	Mediterranean fever
ENSG00000175899.14	1.62467	-1.20917	0.0049049	0.0471616	0.03	0.04	0.08	0.14	A2M	chr12	protein_coding	alpha-2-macroglobulin
ENSG00000184313.19	1.97899	-1.67499	0.0049055	0.0471616	0.04	0.01	0.08	0.08	MROH7	chr1	protein_coding	maestro heat-like repeat family member 7
ENSG00000205795.4	1.12454	-0.158217	0.00492703	0.0473502	0.04	0.3	0.61	0.19	CYS1	chr2	protein_coding	cystin 1
ENSG00000261485.1	1.55625	-1.26144	0.00496811	0.0476712	0.05	0.18	0.3	0.44	PAN3-AS1	chr13	antisense	PAN3 antisense RNA 1
ENSG00000270168.2	1.89754	-1.54592	0.00499087	0.0477972	0.11	0	0.07	0.32	LA16c-380H5.3	chr16	protein_coding	--
ENSG00000272465.1	1.70028	-1.54957	0.00499087	0.0477972	0	0.31	0.53	0.61	RP1-136B1.1	chr6	lincRNA	--
ENSG00000272843.1	1.88509	-1.56824	0.00499087	0.0477972	0.18	0.12	0.98	0.19	RP11-313P13.5	chr7	antisense	--
ENSG00000273387.1	1.58309	-1.36562	0.00500952	0.047902	0	0.19	0.45	0.21	RP3-412A9.16	chr22	antisense	--
ENSG00000204624.7	1.26872	-0.43468	0.00516152	0.0480784	0.1	0.04	0.15	0.18	PTCHD2	chr1	protein_coding	patched domain containing 2
ENSG00000187726.8	1.31074	-0.756394	0.00526741	0.0480784	0	0.16	0.31	0.13	DNAJB13	chr11	protein_coding	DnaJ (Hsp40) homolog, subfamily B, member 13
ENSG00000234592.1	5.15083	-2.93981	0.00539389	0.0480784	0	0	0.16	0	RP11-41L14.1	chrX	processed_pseudogene	--
ENSG00000115165.9	5.13541	-2.94787	0.00539389	0.0480784	0	0	0	0.11	CYTIP	chr2	protein_coding	cytohesin 1 interacting protein
ENSG00000243954.3	5.15083	-2.93981	0.00539389	0.0480784	0	0	0.87	0	RN7SL743P	chr16	misc_RNA	RNA, 7SL, cytoplasmic 743, pseudogene
ENSG00000109339.18	5.13541	-2.94787	0.00539389	0.0480784	0	0	0	0.04	MAPK10	chr4	protein_coding	mitogen-activated protein kinase 10
ENSG00000269604.1	5.28263	-2.86629	0.00539389	0.0480784	0	0	0	0.08	AC005523.2	chr19	antisense	--
ENSG00000228526.3	5.14911	-2.94071	0.00539389	0.0480784	0	0	0.56	0.07	RP3-510D11.1	chr1	lincRNA	--
ENSG00000159224.4	5.14396	-2.94339	0.00539389	0.0480784	0	0	0.2	0.15	GIP	chr17	protein_coding	gastric inhibitory polypeptide
ENSG00000276691.1	5.14054	-2.94519	0.00539389	0.0480784	0	0	0.16	0.29	RP5-1057I20.5	chr12	antisense	--
ENSG00000176236.6	5.14568	-2.9425	0.00539389	0.0480784	0	0	0.1	0.05	C10orf111	chr10	antisense	chromosome 10 open reading frame 111
ENSG00000256588.1	5.14739	-2.9416	0.00539389	0.0480784	0	0	0.32	0.08	RP11-613F22.8	chr11	sense_intronic	--
ENSG00000225808.1	5.14739	-2.9416	0.00539389	0.0480784	0	0	0.64	0.17	DNAJC19P5	chr2	processed_pseudogene	DnaJ (Hsp40) homolog, subfamily C, member 19 pseudogene 5
ENSG00000147257.13	5.15083	-2.93981	0.00539389	0.0480784	0	0	0.1	0	GPC3	chrX	protein_coding	glypican 3
ENSG00000199977.1	5.15083	-2.93981	0.00539389	0.0480784	0	0	1.27	0	SNORA73	chr18	snoRNA	--
ENSG00000235271.5	5.14396	-2.94339	0.00539389	0.0480784	0	0	0.19	0.14	LINC01422	chr22	lincRNA	long intergenic non-protein coding RNA 1422
ENSG00000262681.2	5.15083	-2.93981	0.00539389	0.0480784	0	0	0.08	0	RP11-311F12.1	chr17	lincRNA	--
ENSG00000277218.1	5.28263	-2.86629	0.00539389	0.0480784	0	0	0	0.62	RP11-500G10.5	chr10	lincRNA	--
ENSG00000101489.18	5.28263	-2.86629	0.00539389	0.0480784	0	0	0	0.06	CELF4	chr18	protein_coding	CUGBP, Elav-like family member 4
ENSG00000276663.1	5.15083	-2.93981	0.00539389	0.0480784	0	0	0.46	0	RP11-407G23.7	chr16	antisense	--
ENSG00000137077.7	5.13712	-2.94697	0.00539389	0.0480784	0	0	0.03	0.23	CCL21	chr9	protein_coding	chemokine (C-C motif) ligand 21
ENSG00000270460.1	5.28263	-2.86629	0.00539389	0.0480784	0	0	0	0.84	RP11-796E10.1	chr2	lincRNA	--
ENSG00000235795.1	5.13541	-2.94787	0.00539389	0.0480784	0	0	0	0.36	RP11-421L21.2	chr1	antisense	--
ENSG00000230939.1	5.15083	-2.93981	0.00539389	0.0480784	0	0	0.53	0	RP11-314C16.1	chr6	lincRNA	--
ENSG00000108622.10	5.15083	-2.93981	0.00539389	0.0480784	0	0	0.17	0	ICAM2	chr17	protein_coding	intercellular adhesion molecule 2
ENSG00000226913.1	5.13541	-2.94787	0.00539389	0.0480784	0	0	0	0.09	BSN-AS2	chr3	lincRNA	BSN antisense RNA 2 (head to head)
ENSG00000228021.7	5.13541	-2.94787	0.00539389	0.0480784	0	0	0	0.07	RP11-383C5.3	chr10	processed_transcript	--
ENSG00000254044.5	5.15083	-2.93981	0.00539389	0.0480784	0	0	0.38	0	RP11-681L8.1	chr4	sense_overlapping	--
ENSG00000234776.4	5.14054	-2.94519	0.00539389	0.0480784	0	0	0.23	0.44	C11orf94	chr11	protein_coding	chromosome 11 open reading frame 94
ENSG00000275580.1	5.15083	-2.93981	0.00539389	0.0480784	0	0	0.4	0	RP11-295H24.4	chr15	lincRNA	--
ENSG00000088881.20	5.28263	-2.86629	0.00539389	0.0480784	0	0	0	0.09	EBF4	chr20	protein_coding	early B-cell factor 4
ENSG00000280053.1	5.15083	-2.93981	0.00539389	0.0480784	0	0	0.08	0	RP11-61K12.2	chr3	TEC	--
ENSG00000253539.1	5.28263	-2.86629	0.00539389	0.0480784	0	0	0	0.41	RP11-402L5.1	chr8	antisense	--
ENSG00000251163.1	5.28263	-2.86629	0.00539389	0.0480784	0	0	0	0.47	CTD-2325A15.2	chr5	processed_pseudogene	--
ENSG00000270953.1	5.14568	-2.9425	0.00539389	0.0480784	0	0	0.28	0.13	RP11-2E11.9	chr7	antisense	--
ENSG00000268423.4	5.14739	-2.9416	0.00539389	0.0480784	0	0	0.24	0.06	AC011551.3	chr19	sense_intronic	--
ENSG00000240298.3	5.15083	-2.93981	0.00539389	0.0480784	0	0	0.81	0	RPL36AP40	chr11	processed_pseudogene	ribosomal protein L36a pseudogene 40
ENSG00000248174.5	5.15083	-2.93981	0.00539389	0.0480784	0	0	0.2	0	RP11-148L24.1	chr4	lincRNA	--
ENSG00000266710.2	5.13541	-2.94787	0.00539389	0.0480784	0	0	0	0.82	RN7SL48P	chrX	misc_RNA	RNA, 7SL, cytoplasmic 48, pseudogene
ENSG00000254905.1	5.13541	-2.94787	0.00539389	0.0480784	0	0	0	0.49	RP11-712L6.7	chr11	antisense	--
ENSG00000128254.12	5.28263	-2.86629	0.00539389	0.0480784	0	0	0	0.21	C22orf24	chr22	processed_transcript	chromosome 22 open reading frame 24
ENSG00000262075.3	5.14225	-2.94429	0.00539389	0.0480784	0	0	0.02	0.03	DKFZP434A062	chr9	lincRNA	--
ENSG00000187140.5	5.15083	-2.93981	0.00539389	0.0480784	0	0	0.12	0	FOXD3	chr1	protein_coding	forkhead box D3
ENSG00000124429.17	5.14054	-2.94519	0.00539389	0.0480784	0	0	0.02	0.04	POF1B	chrX	protein_coding	premature ovarian failure, 1B
ENSG00000264044.1	5.15083	-2.93981	0.00539389	0.0480784	0	0	0.2	0	RP11-192H23.7	chr17	antisense	--
ENSG00000183908.5	5.15083	-2.93981	0.00539389	0.0480784	0	0	0.05	0	LRRC55	chr11	protein_coding	leucine rich repeat containing 55
ENSG00000262558.1	5.14568	-2.9425	0.00539389	0.0480784	0	0	0.19	0.09	RP11-1260E13.3	chr17	antisense	--
ENSG00000118557.15	5.14396	-2.94339	0.00539389	0.0480784	0	0	0.03	0.02	PMFBP1	chr16	protein_coding	polyamine modulated factor 1 binding protein 1
ENSG00000239556.2	5.15083	-2.93981	0.00539389	0.0480784	0	0	0.33	0	AC004951.5	chr7	transcribed_unprocessed_pseudogene	--
ENSG00000197990.6	5.28263	-2.86629	0.00539389	0.0480784	0	0	0	0.17	ZNF734P	chr7	unprocessed_pseudogene	zinc finger protein 734, pseudogene
ENSG00000251072.2	5.28263	-2.86629	0.00539389	0.0480784	0	0	0	0.29	RP11-434D11.4	chr5	lincRNA	--
ENSG00000272562.1	5.13541	-2.94787	0.00539389	0.0480784	0	0	0	0.49	RP11-396C23.4	chr1	antisense	--
ENSG00000139194.7	5.15083	-2.93981	0.00539389	0.0480784	0	0	0.21	0	RBP5	chr12	protein_coding	retinol binding protein 5, cellular
ENSG00000187942.11	5.13541	-2.94787	0.00539389	0.0480784	0	0	0	0.06	LDLRAD2	chr1	protein_coding	low density lipoprotein receptor class A domain containing 2
ENSG00000141977.9	5.14739	-2.9416	0.00539389	0.0480784	0	0	0.28	0.08	CIB3	chr19	protein_coding	calcium and integrin binding family member 3
ENSG00000227479.1	5.13541	-2.94787	0.00539389	0.0480784	0	0	0	0.56	AC124861.1	chr2	lincRNA	--
ENSG00000278918.1	5.28263	-2.86629	0.00539389	0.0480784	0	0	0	0.11	CTD-2267D19.1	chr17	TEC	--
ENSG00000274015.1	5.14739	-2.9416	0.00539389	0.0480784	0	0	0.36	0.1	CTD-2302E22.6	chr14	lincRNA	--
ENSG00000273680.1	5.15083	-2.93981	0.00539389	0.0480784	0	0	0.4	0	RP11-996F15.6	chr12	antisense	--
ENSG00000229089.6	5.15083	-2.93981	0.00539389	0.0480784	0	0	0.04	0	ANKRD20A8P	chr2	transcribed_unprocessed_pseudogene	ankyrin repeat domain 20 family, member A8, pseudogene
ENSG00000223345.3	5.13712	-2.94697	0.00539389	0.0480784	0	0	0.04	0.28	HIST2H2BA	chr1	transcribed_unprocessed_pseudogene	histone cluster 2, H2ba (pseudogene)
ENSG00000237471.1	5.14911	-2.94071	0.00539389	0.0480784	0	0	0.42	0.05	AC073115.6	chr7	lincRNA	--
ENSG00000259469.1	5.14739	-2.9416	0.00539389	0.0480784	0	0	0.37	0.1	RP11-227D13.4	chr15	lincRNA	--
ENSG00000276952.1	5.28263	-2.86629	0.00539389	0.0480784	0	0	0	0.4	RP5-965G21.6	chr20	antisense	--
ENSG00000244171.4	5.13541	-2.94787	0.00539389	0.0480784	0	0	0	0.19	PBX2P1	chr3	processed_pseudogene	pre-B-cell leukemia homeobox 2 pseudogene 1
ENSG00000274904.1	5.14911	-2.94071	0.00539389	0.0480784	0	0	0.44	0.05	CTD-2515O10.5	chr16	antisense	--
ENSG00000241697.4	5.14911	-2.94071	0.00539389	0.0480784	0	0	0.09	0.01	TMEFF1	chr9	protein_coding	transmembrane protein with EGF-like and two follistatin-like domains 1
ENSG00000273076.1	5.13541	-2.94787	0.00539389	0.0480784	0	0	0	0.58	RP3-508I15.22	chr22	antisense	--
ENSG00000178031.15	5.14396	-2.94339	0.00539389	0.0480784	0	0	0.01	0.01	ADAMTSL1	chr9	protein_coding	ADAMTS-like 1
ENSG00000132746.14	5.28263	-2.86629	0.00539389	0.0480784	0	0	0	0.1	ALDH3B2	chr11	protein_coding	aldehyde dehydrogenase 3 family, member B2
ENSG00000139055.6	5.28263	-2.86629	0.00539389	0.0480784	0	0	0	0.12	ERP27	chr12	protein_coding	endoplasmic reticulum protein 27
ENSG00000225279.1	5.15083	-2.93981	0.00539389	0.0480784	0	0	0.4	0	RP11-536C5.2	chr1	antisense	--
ENSG00000272360.1	5.28263	-2.86629	0.00539389	0.0480784	0	0	0	0.58	RP11-359I18.5	chr3	lincRNA	--
ENSG00000232298.2	5.14225	-2.94429	0.00539389	0.0480784	0	0	0.13	0.16	RP11-10N16.3	chr1	antisense	--
ENSG00000259485.1	5.13541	-2.94787	0.00539389	0.0480784	0	0	0	0.24	CTD-2147F2.1	chr15	lincRNA	--
ENSG00000240563.1	5.15083	-2.93981	0.00539389	0.0480784	0	0	0.07	0	L1TD1	chr1	protein_coding	LINE-1 type transposase domain containing 1
ENSG00000229686.1	5.28263	-2.86629	0.00539389	0.0480784	0	0	0	3.77	SNORD56	chr20	snoRNA	small nucleolar RNA, C/D box 56
ENSG00000272088.1	5.14739	-2.9416	0.00539389	0.0480784	0	0	0.53	0.14	RP11-168F9.2	chr1	lincRNA	--
ENSG00000273287.2	5.13541	-2.94787	0.00539389	0.0480784	0	0	0	0.18	CTA-268H5.14	chr22	lincRNA	--
ENSG00000278959.1	5.14225	-2.94429	0.00539389	0.0480784	0	0	0.05	0.05	RP11-455I9.1	chr7	TEC	--
ENSG00000281871.1	5.13541	-2.94787	0.00539389	0.0480784	0	0	0	2.38	AC012360.1	chr2	miRNA	--
ENSG00000262655.3	5.13541	-2.94787	0.00539389	0.0480784	0	0	0	0.05	SPON1	chr11	protein_coding	spondin 1, extracellular matrix protein
ENSG00000197993.7	5.28263	-2.86629	0.00539389	0.0480784	0	0	0	0.1	KEL	chr7	protein_coding	Kell blood group, metallo-endopeptidase
ENSG00000156466.9	5.15083	-2.93981	0.00539389	0.0480784	0	0	0.07	0	GDF6	chr8	protein_coding	growth differentiation factor 6
ENSG00000227517.6	5.13541	-2.94787	0.00539389	0.0480784	0	0	0	0.07	LINC01483	chr17	lincRNA	long intergenic non-protein coding RNA 1483
ENSG00000128285.4	5.28263	-2.86629	0.00539389	0.0480784	0	0	0	0.09	MCHR1	chr22	protein_coding	melanin-concentrating hormone receptor 1
ENSG00000187037.8	5.14911	-2.94071	0.00539389	0.0480784	0	0	0.18	0.02	GPR141	chr7	protein_coding	G protein-coupled receptor 141
ENSG00000236794.5	5.13541	-2.94787	0.00539389	0.0480784	0	0	0	0.94	BCRP8	chr22	processed_pseudogene	breakpoint cluster region pseudogene 8
ENSG00000267672.1	5.28263	-2.86629	0.00539389	0.0480784	0	0	0	0.22	CTD-2293H3.1	chr19	sense_intronic	--
ENSG00000108785.7	5.28263	-2.86629	0.00539389	0.0480784	0	0	0	0.28	HSD17B1P1	chr17	unprocessed_pseudogene	hydroxysteroid (17-beta) dehydrogenase 1 pseudogene 1
ENSG00000255837.1	5.13541	-2.94787	0.00539389	0.0480784	0	0	0	0.17	TAS2R20	chr12	protein_coding	taste receptor, type 2, member 20
ENSG00000221843.3	5.13541	-2.94787	0.00539389	0.0480784	0	0	0	0.04	C2orf16	chr2	protein_coding	chromosome 2 open reading frame 16
ENSG00000226891.6	5.13541	-2.94787	0.00539389	0.0480784	0	0	0	0.06	LINC01359	chr1	lincRNA	long intergenic non-protein coding RNA 1359
ENSG00000270409.1	5.14568	-2.9425	0.00539389	0.0480784	0	0	0.14	0.07	RP11-44D5.1	chr3	transcribed_unprocessed_pseudogene	--
ENSG00000260118.1	5.13541	-2.94787	0.00539389	0.0480784	0	0	0	0.17	RP6-201G10.2	chrX	lincRNA	--
ENSG00000224066.1	5.14911	-2.94071	0.00539389	0.0480784	0	0	0.17	0.02	RP4-622L5.7	chr1	antisense	--
ENSG00000278700.1	5.13712	-2.94697	0.00539389	0.0480784	0	0	0.1	0.71	Metazoa_SRP	chr16	misc_RNA	--
ENSG00000130822.15	1.22665	-0.26699	0.00541002	0.0482049	0.23	0.14	0.15	0.73	PNCK	chrX	protein_coding	pregnancy up-regulated nonubiquitous CaM kinase
ENSG00000247708.7	1.056	0.400752	0.00544423	0.0484833	0.17	0.12	0.37	0.26	STX18-AS1	chr4	antisense	STX18 antisense RNA 1 (head to head)
ENSG00000269399.2	1.02044	0.498861	0.00548587	0.0487611	0.2	0.56	0.63	1.02	CTD-3222D19.12	chr19	lincRNA	--
ENSG00000222005.8	2.36422	-2.17614	0.00553376	0.0487611	0	0.04	0.14	0.08	LINC01118	chr2	lincRNA	long intergenic non-protein coding RNA 1118
ENSG00000175773.12	2.34793	-2.17382	0.00553376	0.0487611	0.04	0	0.1	0.12	RP11-121M22.1	chr11	lincRNA	--
ENSG00000167476.10	2.3439	-2.18344	0.00553376	0.0487611	0.03	0.05	0	0.42	JSRP1	chr19	protein_coding	junctional sarcoplasmic reticulum protein 1
ENSG00000281206.1	2.36721	-2.17453	0.00553376	0.0487611	0	0.99	4.57	1.63	AC026803.1	chr19	miRNA	--
ENSG00000255641.1	3.27192	-2.57608	0.00554017	0.0487611	0.03	0	0.06	0.29	RP11-277P12.6	chr12	protein_coding	--
ENSG00000266728.5	3.27834	-2.57266	0.00554017	0.0487611	0.05	0	0.29	0.31	AC015688.3	chr17	protein_coding	--
ENSG00000232531.3	3.17828	-2.63623	0.00554017	0.0487611	0	0.03	0.3	0.03	AC027612.1	chr2	processed_pseudogene	--
ENSG00000275996.1	3.27673	-2.57351	0.00554017	0.0487611	0.45	0	2	2.97	SNORD27	chr11	snoRNA	small nucleolar RNA, C/D box 27
ENSG00000101204.15	3.2728	-2.57945	0.00554017	0.0487611	0	0	0	0.06	CHRNA4	chr20	protein_coding	cholinergic receptor, nicotinic, alpha 4 (neuronal)
ENSG00000199363.1	3.17337	-2.63883	0.00554017	0.0487611	0	0.21	1.76	0.82	SNORA63	chr3	snoRNA	small nucleolar RNA, H/ACA box 63
ENSG00000277978.1	3.1701	-2.64056	0.00554017	0.0487611	0	0.07	0.45	0.42	RP11-403P17.6	chr16	antisense	--
ENSG00000270028.1	3.17173	-2.63969	0.00554017	0.0487611	0	0.04	0.32	0.21	RP11-380L11.4	chr12	antisense	--
ENSG00000282012.1	3.2728	-2.57945	0.00554017	0.0487611	0	0.05	0	0.58	LL22NC03-N95F10.1	chr22	lincRNA	--
ENSG00000235601.1	3.2728	-2.57945	0.00554017	0.0487611	0	0.02	0	0.2	BARX1-AS1	chr9	lincRNA	BARX1 antisense RNA 1 (head to head)
ENSG00000129951.18	1.00727	0.704734	0.00568635	0.0499043	0.43	0.36	0.93	0.71	LPPR3	chr19	protein_coding	--

## Sheet: Down DEGs
Gene	logFC	logCPM	PValue	FDR	shCtrl_1st	shCtrl_2nd	shTra2b_1st	shTra2b_2nd	Symbol	Chr	GeneType	Description
ENSG00000148677.6	-6.84458	0.95887	2.05385e-31	5.10032e-27	1.95	1.58	0	0.03	ANKRD1	chr10	protein_coding	ankyrin repeat domain 1 (cardiac muscle)
ENSG00000144583.4	-4.09714	2.16495	6.53128e-27	8.10956e-23	1.96	1.52	0.19	0.02	2021-03-04	chr2	protein_coding	membrane-associated ring finger (C3HC4) 4, E3 ubiquitin protein ligase
ENSG00000147689.16	-2.83957	7.01974	1.7176e-20	8.53065e-17	36.35	36.75	6.6	3.97	FAM83A	chr8	protein_coding	family with sequence similarity 83, member A
ENSG00000231924.9	-3.61921	1.42031	2.38781e-20	9.88276e-17	1.72	1.31	0.12	0.13	PSG1	chr19	protein_coding	pregnancy specific beta-1-glycoprotein 1
ENSG00000167850.3	-8.34765	-0.575927	9.74315e-17	2.01626e-13	0.36	1.11	0	0	CD300C	chr17	protein_coding	CD300c molecule
ENSG00000230882.1	-2.89232	1.6556	1.28738e-15	2.13131e-12	1.99	0.92	0.29	0.11	AC005077.14	chr7	processed_pseudogene	--
ENSG00000187678.8	-2.55545	2.61537	8.02736e-15	1.17261e-11	1.98	1.86	0.43	0.24	SPRY4	chr5	protein_coding	sprouty homolog 4 (Drosophila)
ENSG00000128917.6	-3.84333	-0.0545698	2.59553e-14	3.06928e-11	0.58	0.37	0.02	0.05	DLL4	chr15	protein_coding	delta-like 4 (Drosophila)
ENSG00000027869.11	-2.21149	5.69261	1.67156e-13	1.5374e-10	42.86	49.4	11.64	8.99	SH2D2A	chr1	protein_coding	SH2 domain containing 2A
ENSG00000002079.12	-2.25885	3.10999	9.32482e-13	7.46978e-10	2.21	1.94	0.52	0.37	MYH16	chr7	unitary_pseudogene	myosin, heavy chain 16 pseudogene
ENSG00000140368.12	-4.99768	-0.769346	1.46113e-12	1.06719e-09	0.55	0.45	0	0.03	PSTPIP1	chr15	protein_coding	proline-serine-threonine phosphatase interacting protein 1
ENSG00000115758.12	-2.09	8.02714	1.90423e-12	1.31355e-09	116.01	145.29	39	24.61	ODC1	chr2	protein_coding	ornithine decarboxylase 1
ENSG00000116701.14	-2.26865	2.38638	4.01844e-12	2.46158e-09	2.33	4.07	0.84	0.55	NCF2	chr1	protein_coding	neutrophil cytosolic factor 2
ENSG00000149948.13	-2.06539	5.02842	6.57194e-12	3.79537e-09	3.48	3.39	0.92	0.78	HMGA2	chr12	protein_coding	high mobility group AT-hook 2
ENSG00000205426.10	-2.23022	2.43769	7.26132e-12	4.09819e-09	3.07	5.31	1.18	0.68	KRT81	chr12	protein_coding	keratin 81, type II
ENSG00000164400.5	-3.22328	-0.0363239	8.30029e-12	4.48089e-09	2.14	1.79	0.44	0	CSF2	chr5	protein_coding	colony stimulating factor 2 (granulocyte-macrophage)
ENSG00000250697.1	-3.07214	0.125415	1.21884e-11	6.17703e-09	2.67	1.61	0.32	0.2	CTD-2066L21.3	chr5	lincRNA	--
ENSG00000162746.14	-3.05064	0.110894	1.87589e-11	8.62666e-09	0.65	1.04	0.12	0.09	FCRLB	chr1	protein_coding	Fc receptor-like B
ENSG00000238164.6	-2.52126	0.958	2.40811e-11	1.06787e-08	0.48	0.49	0.14	0.04	RP3-395M20.8	chr1	antisense	--
ENSG00000172061.8	-2.43154	1.16732	2.5415e-11	1.10725e-08	0.71	0.44	0.11	0.11	LRRC15	chr3	protein_coding	leucine rich repeat containing 15
ENSG00000235884.3	-2.09622	2.98102	2.90171e-11	1.24238e-08	7.44	6.77	2.14	1.3	LINC00941	chr12	lincRNA	long intergenic non-protein coding RNA 941
ENSG00000197647.11	-4.27753	-0.916487	3.51675e-11	1.45552e-08	0.37	0.35	0	0.03	ZNF433	chr19	protein_coding	zinc finger protein 433
ENSG00000241749.4	-5.4604	-1.11124	5.06881e-11	2.03022e-08	0.21	0.51	0.01	0	RPSAP52	chr12	transcribed_processed_pseudogene	ribosomal protein SA pseudogene 52
ENSG00000224459.1	-7.48755	-1.35396	7.93292e-11	3.0781e-08	1.32	0.68	0	0	RP11-169K16.4	chr1	antisense	--
ENSG00000137801.10	-1.90662	7.27545	1.06973e-10	3.90656e-08	32.8	24.98	9.61	6.31	THBS1	chr15	protein_coding	thrombospondin 1
ENSG00000058085.14	-2.00046	2.85767	2.31141e-10	7.86292e-08	1.89	1.6	0.6	0.3	LAMC2	chr1	protein_coding	laminin, gamma 2
ENSG00000182511.11	-3.42469	-0.595909	2.70706e-10	8.86962e-08	0.52	0.22	0	0.07	FES	chr15	protein_coding	FES proto-oncogene, tyrosine kinase
ENSG00000128564.6	-2.07623	2.15002	2.7145e-10	8.86962e-08	2.01	2.79	0.6	0.58	VGF	chr7	protein_coding	VGF nerve growth factor inducible
ENSG00000249867.5	-7.37772	-1.43748	2.96121e-10	9.30832e-08	0.17	0.57	0	0	RP11-115J23.1	chr11	lincRNA	--
ENSG00000124772.11	-2.86589	-0.0329656	3.3398e-10	1.01143e-07	0.26	0.48	0.1	0.01	CPNE5	chr6	protein_coding	copine V
ENSG00000163297.16	-2.26959	1.19621	3.52309e-10	1.05408e-07	0.51	0.31	0.15	0.03	ANTXR2	chr4	protein_coding	anthrax toxin receptor 2
ENSG00000087495.16	-7.34937	-1.46341	4.62909e-10	1.33668e-07	0.11	0.23	0	0	PHACTR3	chr20	protein_coding	phosphatase and actin regulator 3
ENSG00000131737.5	-1.90368	3.71203	4.77054e-10	1.34956e-07	10.41	11.17	4.61	1.38	KRT34	chr17	protein_coding	keratin 34, type I
ENSG00000267390.1	-4.62988	-1.07717	4.78241e-10	1.34956e-07	0.16	1.66	0	0.07	RP11-635N19.1	chr18	antisense	--
ENSG00000157680.15	-3.18023	-0.470562	6.04295e-10	1.56317e-07	0.07	0.09	0	0.02	DGKI	chr7	protein_coding	diacylglycerol kinase, iota
ENSG00000164283.12	-7.31545	-1.49277	7.26517e-10	1.85996e-07	0.18	0.33	0	0	ESM1	chr5	protein_coding	endothelial cell-specific molecule 1
ENSG00000229647.1	-2.67813	0.0367225	7.88537e-10	1.98946e-07	1.4	1.78	0.12	0.38	AC007879.7	chr2	lincRNA	--
ENSG00000153404.13	-2.34095	0.819141	1.03225e-09	2.53802e-07	0.26	0.2	0.09	0	PLEKHG4B	chr5	protein_coding	pleckstrin homology domain containing, family G (with RhoGef domain) member 4B
ENSG00000232133.1	-2.34998	0.691248	1.30465e-09	3.08555e-07	1.78	1.36	0.36	0.28	IMPDH1P10	chr2	processed_pseudogene	IMP (inosine monophosphate) dehydrogenase 1 pseudogene 10
ENSG00000133216.16	-1.78978	5.31453	1.55023e-09	3.59783e-07	4.45	4.89	1.41	1.39	EPHB2	chr1	protein_coding	EPH receptor B2
ENSG00000100867.14	-1.93405	2.33189	2.00136e-09	4.51816e-07	4.12	4.28	1.27	1.01	DHRS2	chr14	protein_coding	dehydrogenase/reductase (SDR family) member 2
ENSG00000126562.16	-2.16324	1.05575	2.03578e-09	4.55446e-07	0.89	0.64	0.12	0.23	WNK4	chr17	protein_coding	WNK lysine deficient protein kinase 4
ENSG00000170848.15	-1.93486	2.26805	2.30968e-09	5.03125e-07	1.65	2.03	0.66	0.34	PSG6	chr19	protein_coding	pregnancy specific beta-1-glycoprotein 6
ENSG00000165757.8	-2.01212	1.60767	3.46186e-09	7.28546e-07	0.7	0.27	0.16	0.08	KIAA1462	chr10	protein_coding	KIAA1462
ENSG00000136114.15	-2.69157	-0.200118	3.58184e-09	7.47461e-07	0.25	0.52	0	0.12	THSD1	chr13	protein_coding	thrombospondin, type I, domain containing 1
ENSG00000182057.4	-5.11864	-1.41272	4.64021e-09	9.07326e-07	0.65	0.27	0	0.02	OGFRP1	chr22	lincRNA	opioid growth factor receptor pseudogene 1
ENSG00000054392.12	-1.79784	3.37677	4.73878e-09	9.1936e-07	2.11	2.32	0.78	0.54	HHAT	chr1	protein_coding	hedgehog acyltransferase
ENSG00000105695.14	-7.09861	-1.67951	7.36188e-09	1.34425e-06	0.27	0.12	0	0	MAG	chr19	protein_coding	myelin associated glycoprotein
ENSG00000177675.8	-1.93247	1.74996	8.73359e-09	1.54205e-06	1.02	1.06	0.42	0.15	CD163L1	chr12	protein_coding	CD163 molecule-like 1
ENSG00000101188.4	-1.71312	4.83172	8.75562e-09	1.54205e-06	9.94	9.41	3.79	2.31	NTSR1	chr20	protein_coding	neurotensin receptor 1 (high affinity)
ENSG00000188536.12	-5.06346	-1.45409	1.10072e-08	1.91149e-06	0.96	0.9	0	0.04	HBA2	chr16	protein_coding	hemoglobin, alpha 2
ENSG00000248971.2	-3.06129	-0.717827	1.13759e-08	1.92175e-06	0.7	0.59	0.04	0.11	KRT8P46	chr4	processed_pseudogene	keratin 8 pseudogene 46
ENSG00000177494.5	-2.14493	0.69816	1.48349e-08	2.4397e-06	1.02	1.02	0.1	0.37	ZBED2	chr3	protein_coding	zinc finger, BED-type containing 2
ENSG00000259867.5	-2.16936	0.610757	1.522e-08	2.48657e-06	1.04	0.85	0.11	0.32	RP11-525K10.3	chr16	antisense	--
ENSG00000205177.6	-2.40089	0.0820676	1.63858e-08	2.57648e-06	1.44	2.38	0.11	0.63	C11orf91	chr11	protein_coding	chromosome 11 open reading frame 91
ENSG00000189221.9	-2.01545	1.10033	1.63928e-08	2.57648e-06	0.58	0.56	0.12	0.17	MAOA	chrX	protein_coding	monoamine oxidase A
ENSG00000067798.13	-2.55764	-0.130373	1.75297e-08	2.73784e-06	0.14	0.14	0.03	0.02	NAV3	chr12	protein_coding	neuron navigator 3
ENSG00000131067.16	-7.00906	-1.75279	1.91657e-08	2.93792e-06	0.26	0.09	0	0	GGT7	chr20	protein_coding	gamma-glutamyltransferase 7
ENSG00000197457.9	-1.79906	2.32008	2.05411e-08	3.0927e-06	2.26	3.47	1.03	0.68	STMN3	chr20	protein_coding	stathmin-like 3
ENSG00000167244.17	-2.52595	-0.148403	2.76155e-08	3.94124e-06	0.22	0.17	0.06	0.01	IGF2	chr11	protein_coding	insulin-like growth factor 2
ENSG00000122641.9	-1.77627	2.34329	2.85716e-08	4.02459e-06	0.92	1.39	0.37	0.33	INHBA	chr7	protein_coding	inhibin, beta A
ENSG00000183696.13	-1.63069	6.04063	2.86011e-08	4.02459e-06	42.09	49.27	18.54	12.03	UPP1	chr7	protein_coding	uridine phosphorylase 1
ENSG00000142871.15	-1.60463	7.78364	4.03724e-08	5.39014e-06	143.02	122.74	50.38	39.96	CYR61	chr1	protein_coding	cysteine-rich, angiogenic inducer, 61
ENSG00000134668.12	-1.79471	1.98198	4.15345e-08	5.51564e-06	1.39	1.42	0.33	0.5	SPOCD1	chr1	protein_coding	SPOC domain containing 1
ENSG00000213654.9	-1.83333	1.68592	4.72366e-08	6.17383e-06	2.97	1.96	0.71	0.71	GPSM3	chr6	protein_coding	G-protein signaling modulator 3
ENSG00000261643.1	-6.94862	-1.79848	5.08245e-08	6.5134e-06	0.6	0.41	0	0	RP11-529E10.6	chr4	sense_overlapping	--
ENSG00000125618.16	-2.5206	-0.248526	5.08839e-08	6.5134e-06	0.4	0.2	0.04	0.06	PAX8	chr2	protein_coding	paired box 8
ENSG00000238266.1	-1.60562	4.96443	5.58246e-08	7.03702e-06	16.48	11.63	5.59	3.94	LINC00707	chr10	lincRNA	long intergenic non-protein coding RNA 707
ENSG00000204758.7	-1.87286	1.41917	5.70442e-08	7.15444e-06	1.23	1.49	0.37	0.39	CTC-308K20.1	chr5	antisense	--
ENSG00000229018.5	-2.42171	-0.0957755	6.22937e-08	7.77357e-06	1.07	1	0.13	0.26	PMS2P7	chr7	unprocessed_pseudogene	postmeiotic segregation increased 2 pseudogene 7
ENSG00000172927.7	-1.60752	4.6892	6.34139e-08	7.87379e-06	13.74	14.76	5.49	4.2	MYEOV	chr11	protein_coding	myeloma overexpressed
ENSG00000230836.1	-2.11565	0.410973	6.47536e-08	8.00013e-06	1.43	1.59	0.16	0.55	LINC01293	chr2	lincRNA	long intergenic non-protein coding RNA 1293
ENSG00000131738.9	-3.59239	-1.14215	6.65609e-08	8.1424e-06	0.52	0.31	0.03	0.03	KRT33B	chr17	protein_coding	keratin 33B, type I
ENSG00000234210.1	-2.40824	-0.104519	7.74798e-08	9.34008e-06	0.28	0.39	0.04	0.09	AC006372.4	chr7	lincRNA	--
ENSG00000264885.1	-2.61631	-0.45114	8.27663e-08	9.81064e-06	0.62	0.56	0.02	0.18	RP11-815I9.4	chr17	sense_intronic	--
ENSG00000163485.15	-2.00545	0.747227	8.70624e-08	1.01982e-05	0.72	0.53	0.24	0.08	ADORA1	chr1	protein_coding	adenosine A1 receptor
ENSG00000261799.1	-2.26342	0.0395236	8.78955e-08	1.02475e-05	0.35	0.58	0.06	0.14	RP11-283I3.6	chr12	sense_overlapping	--
ENSG00000124731.12	-1.90439	1.09466	9.05126e-08	1.04745e-05	1.42	0.46	0.31	0.2	TREM1	chr6	protein_coding	triggering receptor expressed on myeloid cells 1
ENSG00000171617.13	-3.34686	-1.06635	9.11086e-08	1.04745e-05	0.17	0.09	0.03	0	ENC1	chr5	protein_coding	ectodermal-neural cortex 1 (with BTB domain)
ENSG00000214049.6	-1.8237	1.50877	9.67212e-08	1.10178e-05	1.44	2.03	0.55	0.47	UCA1	chr19	processed_transcript	urothelial cancer associated 1 (non-protein coding)
ENSG00000226312.7	-2.89376	-0.85426	1.02325e-07	1.15501e-05	1.25	0.24	0.1	0.09	CFLAR-AS1	chr2	antisense	CFLAR antisense RNA 1
ENSG00000177453.7	-2.91457	-0.837089	1.02325e-07	1.15501e-05	0.28	0.25	0.01	0.06	NIM1K	chr5	protein_coding	NIM1 serine/threonine protein kinase
ENSG00000213030.5	-2.53336	-0.410952	1.16479e-07	1.30313e-05	1.54	0.99	0.23	0.21	CGB8	chr19	protein_coding	chorionic gonadotropin, beta polypeptide 8
ENSG00000224826.1	-2.22058	0.182892	1.18133e-07	1.31552e-05	0.93	0.83	0.26	0.13	AC019109.1	chr2	processed_pseudogene	--
ENSG00000175592.8	-1.54704	6.38076	1.26004e-07	1.3969e-05	67.39	56.43	26.65	17.15	FOSL1	chr11	protein_coding	FOS-like antigen 1
ENSG00000242697.2	-6.82992	-1.88872	1.37389e-07	1.48986e-05	0.34	0.57	0	0	RPL5P12	chr4	processed_pseudogene	ribosomal protein L5 pseudogene 12
ENSG00000243137.7	-1.73187	1.80568	1.59686e-07	1.69465e-05	2.3	2.19	0.72	0.68	PSG4	chr19	protein_coding	pregnancy specific beta-1-glycoprotein 4
ENSG00000137090.11	-2.78695	-0.788502	1.64212e-07	1.72062e-05	0.26	0.42	0	0.1	DMRT1	chr9	protein_coding	doublesex and mab-3 related transcription factor 1
ENSG00000108551.4	-2.51364	-0.437087	1.94177e-07	2.01757e-05	0.65	0.59	0	0.21	RASD1	chr17	protein_coding	RAS, dexamethasone-induced 1
ENSG00000183023.18	-2.92066	-0.81874	2.23472e-07	2.2426e-05	0.03	0.04	0.01	0	SLC8A1	chr2	protein_coding	solute carrier family 8 (sodium/calcium exchanger), member 1
ENSG00000225938.1	-6.75607	-1.95444	2.27574e-07	2.2426e-05	1.69	0.27	0	0	RP4-575N6.4	chr1	antisense	--
ENSG00000279686.1	-6.78544	-1.92567	2.27574e-07	2.2426e-05	0.39	0.38	0	0	ECSCR	chr5	protein_coding	endothelial cell surface expressed chemotaxis and apoptosis regulator
ENSG00000166341.7	-6.77158	-1.93337	2.27574e-07	2.2426e-05	0.02	0.05	0	0	DCHS1	chr11	protein_coding	dachsous cadherin-related 1
ENSG00000185860.13	-6.75324	-1.956	2.27574e-07	2.2426e-05	0.19	0.04	0	0	C1orf110	chr1	protein_coding	chromosome 1 open reading frame 110
ENSG00000091831.21	-6.79934	-1.91795	2.27574e-07	2.2426e-05	0.04	0.02	0	0	ESR1	chr6	protein_coding	estrogen receptor 1
ENSG00000008056.12	-4.76463	-1.69349	2.5322e-07	2.46597e-05	0.12	0.16	0	0.01	SYN1	chrX	protein_coding	synapsin I
ENSG00000144218.18	-2.3338	-0.236496	2.85514e-07	2.73752e-05	0.12	0.12	0.02	0.03	AFF3	chr2	protein_coding	AF4/FMR2 family, member 3
ENSG00000118292.8	-3.44678	-1.25206	2.94703e-07	2.80397e-05	0.48	0.44	0.09	0	C1orf54	chr1	protein_coding	chromosome 1 open reading frame 54
ENSG00000168685.14	-1.50122	5.57956	3.12446e-07	2.9389e-05	13.38	13	5.88	3.76	IL7R	chr5	protein_coding	interleukin 7 receptor
ENSG00000066230.10	-3.31041	-1.36745	3.14802e-07	2.9389e-05	0.23	0.21	0	0.04	SLC9A3	chr5	protein_coding	solute carrier family 9, subfamily A (NHE3, cation proton antiporter 3), member 3
ENSG00000278872.1	-3.73142	-1.35925	3.14802e-07	2.9389e-05	0.06	0.61	0	0.05	RP13-895J2.4	chr12	TEC	--
ENSG00000133808.4	-3.71101	-1.3752	3.14802e-07	2.9389e-05	0.12	0.25	0.02	0.01	MICALCL	chr11	protein_coding	MICAL C-terminal like
ENSG00000138623.9	-1.50797	4.75035	3.31769e-07	3.0857e-05	9.14	9.29	3.93	2.77	SEMA7A	chr15	protein_coding	semaphorin 7A, GPI membrane anchor (John Milton Hagen blood group)
ENSG00000188095.4	-2.12839	0.049303	3.65254e-07	3.35939e-05	0.8	0.85	0.16	0.23	MESP2	chr15	protein_coding	mesoderm posterior basic helix-loop-helix transcription factor 2
ENSG00000153093.18	-6.72225	-1.9731	3.78883e-07	3.36029e-05	0.06	0.1	0	0	ACOXL	chr2	protein_coding	acyl-CoA oxidase-like
ENSG00000261101.2	-6.72786	-1.97	3.78883e-07	3.36029e-05	0.54	0.58	0	0	RP4-545K15.5	chrX	sense_overlapping	--
ENSG00000167723.14	-1.99411	0.375691	3.95274e-07	3.48079e-05	0.33	0.22	0.09	0.05	TRPV3	chr17	protein_coding	transient receptor potential cation channel, subfamily V, member 3
ENSG00000161681.15	-4.70903	-1.74589	4.0225e-07	3.51728e-05	0.12	0.01	0	0	SHANK1	chr19	protein_coding	SH3 and multiple ankyrin repeat domains 1
ENSG00000136244.11	-1.57026	2.80811	4.10125e-07	3.57356e-05	5.51	5.63	1.83	2.05	IL6	chr7	protein_coding	interleukin 6
ENSG00000163395.16	-2.86194	-1.03638	4.4884e-07	3.87015e-05	0.05	0.07	0.01	0.01	IGFN1	chr1	protein_coding	immunoglobulin-like and fibronectin type III domain containing 1
ENSG00000275395.4	-1.66072	1.87156	4.52191e-07	3.88556e-05	0.45	0.34	0.2	0.06	FCGBP	chr19	protein_coding	Fc fragment of IgG binding protein
ENSG00000144063.3	-1.47642	5.59414	4.7706e-07	4.05713e-05	21.35	21.19	9.13	6.69	MALL	chr2	protein_coding	mal, T-cell differentiation protein-like
ENSG00000205488.8	-2.45777	-0.558983	5.30031e-07	4.46178e-05	0.13	0.27	0.05	0.03	CALML3-AS1	chr10	antisense	CALML3 antisense RNA 1
ENSG00000248257.7	-2.68634	-0.872119	5.67526e-07	4.72932e-05	0.57	0.31	0	0.13	PSG10P	chr19	transcribed_unprocessed_pseudogene	pregnancy specific beta-1-glycoprotein 10, pseudogene
ENSG00000175471.19	-1.52689	3.19033	6.01413e-07	4.99494e-05	2.39	1.79	0.97	0.53	MCTP1	chr5	protein_coding	multiple C2 domains, transmembrane 1
ENSG00000163376.11	-4.67952	-1.76246	6.41446e-07	5.18861e-05	0.1	0.08	0	0.01	KBTBD8	chr3	protein_coding	kelch repeat and BTB (POZ) domain containing 8
ENSG00000257829.1	-2.75821	-0.959084	7.11504e-07	5.68128e-05	1.45	0.96	0.09	0.26	RP11-845M18.6	chr12	antisense	--
ENSG00000234155.1	-1.61362	1.93435	8.01835e-07	6.28138e-05	2.22	1.95	0.93	0.48	RP11-30P6.6	chr6	lincRNA	--
ENSG00000154133.14	-1.72762	1.18601	8.6107e-07	6.68217e-05	0.87	0.47	0.29	0.13	ROBO4	chr11	protein_coding	roundabout, axon guidance receptor, homolog 4 (Drosophila)
ENSG00000261519.3	-6.57573	-2.09234	1.06683e-06	7.83803e-05	0.34	0.03	0	0	RP11-403P17.4	chr16	lincRNA	--
ENSG00000148832.14	-6.63962	-2.03124	1.06683e-06	7.83803e-05	0	0.35	0	0	PAOX	chr10	protein_coding	polyamine oxidase (exo-N4-amino)
ENSG00000019505.7	-6.65378	-2.02347	1.06683e-06	7.83803e-05	0.03	0.1	0	0	SYT13	chr11	protein_coding	synaptotagmin XIII
ENSG00000203327.2	-6.65094	-2.02503	1.06683e-06	7.83803e-05	0.14	0.59	0	0	AC012358.7	chr2	antisense	--
ENSG00000121068.13	-1.57601	2.01671	1.10268e-06	8.05375e-05	1.86	1.44	0.78	0.37	TBX2	chr17	protein_coding	T-box 2
ENSG00000198729.4	-1.77947	0.767442	1.38904e-06	0.000100273	0.86	1.31	0.28	0.37	PPP1R14C	chr6	protein_coding	protein phosphatase 1, regulatory (inhibitor) subunit 14C
ENSG00000254842.6	-2.0724	-0.0349705	1.45598e-06	0.000104197	0.63	0.62	0.25	0.06	RP11-890B15.2	chr11	lincRNA	--
ENSG00000169946.13	-4.57445	-1.8429	1.65024e-06	0.000117423	0.08	0.08	0	0.01	ZFPM2	chr8	protein_coding	zinc finger protein, FOG family member 2
ENSG00000128965.11	-1.51144	2.41393	1.68499e-06	0.000119212	3.55	3.42	1.85	0.69	CHAC1	chr15	protein_coding	ChaC glutathione-specific gamma-glutamylcyclotransferase 1
ENSG00000167772.11	-1.3919	7.25027	1.7095e-06	0.000120602	102.03	112.92	48.18	36.63	ANGPTL4	chr19	protein_coding	angiopoietin-like 4
ENSG00000166432.14	-6.55515	-2.10347	1.80467e-06	0.000123458	0.13	0.08	0	0	ZMAT1	chrX	protein_coding	zinc finger, matrin-type 1
ENSG00000160862.12	-6.5941	-2.06906	1.80467e-06	0.000123458	0.07	0.22	0	0	AZGP1	chr7	protein_coding	alpha-2-glycoprotein 1, zinc-binding
ENSG00000131096.10	-6.5376	-2.11298	1.80467e-06	0.000123458	0.19	0.34	0	0	PYY	chr17	protein_coding	peptide YY
ENSG00000101311.15	-1.40107	5.03681	1.85298e-06	0.000126415	10.12	6.86	3.94	2.69	FERMT1	chr20	protein_coding	fermitin family member 1
ENSG00000184838.14	-3.26959	-1.39492	1.98465e-06	0.000135027	0.27	0.24	0.03	0.02	PRR16	chr5	protein_coding	proline rich 16
ENSG00000188760.10	-1.82183	0.417372	2.30672e-06	0.000153986	0.82	0.62	0.11	0.3	TMEM198	chr2	protein_coding	transmembrane protein 198
ENSG00000276903.1	-2.74567	-1.13396	2.51703e-06	0.000165358	1.4	1.87	0	0.48	HIST1H2AL	chr6	protein_coding	histone cluster 1, H2al
ENSG00000125148.6	-1.36139	8.31308	2.72759e-06	0.000176682	410.02	436.71	206.21	134.98	MT2A	chr16	protein_coding	metallothionein 2A
ENSG00000266088.5	-1.41352	3.54499	2.76309e-06	0.000178149	14.36	16.18	7.1	4.78	RP5-1028K7.2	chr17	lincRNA	--
ENSG00000135318.11	-1.36392	6.45152	2.83512e-06	0.000180988	29.18	25.34	14.86	7.04	NT5E	chr6	protein_coding	5'-nucleotidase, ecto (CD73)
ENSG00000107984.9	-1.40404	3.63174	3.03987e-06	0.000185931	9.42	8.95	3.83	3.35	DKK1	chr10	protein_coding	dickkopf WNT signaling pathway inhibitor 1
ENSG00000205143.2	-6.52885	-2.11772	3.06978e-06	0.000185931	0.09	0.35	0	0	ARID3C	chr9	protein_coding	AT rich interactive domain 3C (BRIGHT-like)
ENSG00000240476.1	-6.48432	-2.15526	3.06978e-06	0.000185931	0.37	0.28	0	0	LINC00973	chr3	lincRNA	long intergenic non-protein coding RNA 973
ENSG00000151164.18	-2.21239	-0.488616	3.14717e-06	0.000189693	0.48	0.24	0.05	0.1	RAD9B	chr12	protein_coding	RAD9 homolog B (S. pombe)
ENSG00000101384.11	-1.36408	5.23976	3.24644e-06	0.000195203	7.9	8.57	3.88	2.74	JAG1	chr20	protein_coding	jagged 1
ENSG00000136527.17	-1.3539	6.7541	3.25636e-06	0.000195327	43.86	49.29	18.94	18.8	TRA2B	chr3	protein_coding	transformer 2 beta homolog (Drosophila)
ENSG00000236056.1	-3.07066	-1.28409	3.31144e-06	0.000197675	0.59	0.67	0.09	0.06	GAPDHP14	chr21	processed_pseudogene	glyceraldehyde-3-phosphate dehydrogenase pseudogene 14
ENSG00000158125.9	-1.88809	0.120302	3.53766e-06	0.000210169	0.18	0.34	0.07	0.08	XDH	chr2	protein_coding	xanthine dehydrogenase
ENSG00000113578.17	-2.36106	-0.747089	3.64486e-06	0.000214995	0.15	0.18	0.02	0.05	FGF1	chr5	protein_coding	fibroblast growth factor 1 (acidic)
ENSG00000087074.7	-1.34887	6.20033	3.6745e-06	0.00021623	42.07	39.35	17.63	15.43	PPP1R15A	chr19	protein_coding	protein phosphatase 1, regulatory subunit 15A
ENSG00000231528.2	-2.41378	-0.820803	3.7296e-06	0.000218953	0.14	0.14	0.01	0.04	FAM225A	chr9	lincRNA	family with sequence similarity 225, member A (non-protein coding)
ENSG00000248268.1	-2.45884	-0.913856	3.78012e-06	0.00022049	1.83	0.87	0	0.47	CTC-499J9.1	chr5	antisense	--
ENSG00000160801.13	-2.54222	-0.975426	3.78241e-06	0.00022049	0.22	0.38	0.01	0.09	PTH1R	chr3	protein_coding	parathyroid hormone 1 receptor
ENSG00000197614.10	-2.07211	-0.219963	3.84539e-06	0.000223113	0.18	0.62	0.11	0.09	MFAP5	chr12	protein_coding	microfibrillar associated protein 5
ENSG00000112559.13	-1.53298	1.66477	4.0132e-06	0.000232307	2.41	2.33	1.03	0.67	MDFI	chr6	protein_coding	MyoD family inhibitor
ENSG00000126895.13	-2.02236	-0.136298	4.20503e-06	0.000242282	0.64	0.71	0.22	0.13	AVPR2	chrX	protein_coding	arginine vasopressin receptor 2
ENSG00000077935.16	-3.81993	-1.73634	4.22939e-06	0.000243121	0.06	0.13	0	0.01	SMC1B	chr22	protein_coding	structural maintenance of chromosomes 1B
ENSG00000179935.9	-4.44161	-1.95042	4.31292e-06	0.000245648	0.2	0	0	0.01	LINC00652	chr20	lincRNA	long intergenic non-protein coding RNA 652
ENSG00000157064.10	-1.68277	0.697568	4.94757e-06	0.000276479	0.38	0.37	0.12	0.12	NMNAT2	chr1	protein_coding	nicotinamide nucleotide adenylyltransferase 2
ENSG00000137975.7	-6.43127	-2.19754	5.25141e-06	0.000281052	0.13	0.03	0	0	CLCA2	chr1	protein_coding	chloride channel accessory 2
ENSG00000232656.7	-6.40716	-2.21041	5.25141e-06	0.000281052	0.2	0.26	0	0	IDI2-AS1	chr10	antisense	IDI2 antisense RNA 1
ENSG00000185634.11	-6.45181	-2.17276	5.25141e-06	0.000281052	0	0.1	0	0	SHC4	chr15	protein_coding	SHC (Src homology 2 domain containing) family, member 4
ENSG00000212724.3	-6.40416	-2.21201	5.25141e-06	0.000281052	0.26	0.4	0	0	KRTAP2-3	chr17	protein_coding	keratin associated protein 2-3
ENSG00000146592.16	-6.41618	-2.20559	5.25141e-06	0.000281052	0.04	0.03	0	0	CREB5	chr7	protein_coding	cAMP responsive element binding protein 5
ENSG00000240401.8	-6.45181	-2.17276	5.25141e-06	0.000281052	0	0.3	0	0	AC012358.8	chr2	antisense	--
ENSG00000273374.1	-6.43127	-2.19754	5.25141e-06	0.000281052	0.15	0.03	0	0	RP11-383I23.2	chr3	lincRNA	--
ENSG00000274331.1	-6.41016	-2.20881	5.25141e-06	0.000281052	0.17	0.17	0	0	RP11-403A3.1	chr13	lincRNA	--
ENSG00000228917.1	-6.44036	-2.19269	5.25141e-06	0.000281052	0.55	0.02	0	0	RP11-544M22.8	chr1	antisense	--
ENSG00000224959.1	-3.43446	-1.59115	5.49427e-06	0.000293418	0.4	0.65	0.07	0.03	AC017002.2	chr2	lincRNA	--
ENSG00000203644.3	-1.66868	0.735774	5.69096e-06	0.000303082	2.45	2.51	0.63	0.97	RP11-332M2.1	chr3	sense_intronic	--
ENSG00000110400.10	-1.32109	6.234	5.69965e-06	0.000303082	17.47	14	7.31	5.7	PVRL1	chr11	protein_coding	poliovirus receptor-related 1 (herpesvirus entry mediator C)
ENSG00000099250.17	-1.33135	4.84247	5.85703e-06	0.0003075	3.97	2.99	1.64	1.21	NRP1	chr10	protein_coding	neuropilin 1
ENSG00000116741.7	-1.32514	5.28126	5.96469e-06	0.000312492	37.91	37.29	17.56	13.5	RGS2	chr1	protein_coding	regulator of G-protein signaling 2
ENSG00000214289.2	-1.35473	3.74515	6.06577e-06	0.000317118	41.09	37.44	17.33	14.42	RPL39P5	chr3	transcribed_processed_pseudogene	ribosomal protein L39 pseudogene 5
ENSG00000221878.10	-1.62595	0.863938	6.56815e-06	0.0003391	0.76	0.45	0.24	0.16	PSG7	chr19	protein_coding	pregnancy specific beta-1-glycoprotein 7 (gene/pseudogene)
ENSG00000121270.15	-3.76962	-1.77059	6.61517e-06	0.000340113	0.06	0.1	0.01	0	ABCC11	chr16	protein_coding	ATP-binding cassette, sub-family C (CFTR/MRP), member 11
ENSG00000010295.19	-1.99364	-0.22004	6.83102e-06	0.000350485	0.24	0.36	0.08	0.07	IFFO1	chr12	protein_coding	intermediate filament family orphan 1
ENSG00000259727.1	-2.9676	-1.36247	6.93764e-06	0.000352593	0.53	0.38	0.09	0.02	RP11-1069G10.2	chr15	lincRNA	--
ENSG00000078081.7	-2.41171	-0.946267	6.99192e-06	0.000352593	0.21	0.2	0	0.08	LAMP3	chr3	protein_coding	lysosomal-associated membrane protein 3
ENSG00000259577.1	-4.37976	-1.99597	7.0141e-06	0.000352593	0.36	0	0	0.01	RP11-430B1.2	chr15	lincRNA	--
ENSG00000224080.1	-4.40814	-1.96677	7.0141e-06	0.000352593	0.94	0.67	0.06	0	UBE2FP1	chr3	processed_pseudogene	ubiquitin-conjugating enzyme E2F (putative) pseudogene 1
ENSG00000242082.1	-4.43343	-1.94323	7.0141e-06	0.000352593	0.04	0.74	0	0.03	RP1-90G24.10	chr22	antisense	--
ENSG00000095752.6	-1.35073	3.26203	8.3867e-06	0.00041405	5.46	5.15	1.9	2.4	IL11	chr19	protein_coding	interleukin 11
ENSG00000261008.6	-1.53346	1.16106	8.9128e-06	0.000429849	0.75	0.51	0.19	0.25	LINC01572	chr16	lincRNA	long intergenic non-protein coding RNA 1572
ENSG00000124610.4	-6.35988	-2.24965	9.03561e-06	0.000429849	0.8	0.13	0	0	HIST1H1A	chr6	protein_coding	histone cluster 1, H1a
ENSG00000278743.1	-6.38322	-2.22321	9.03561e-06	0.000429849	0	0.95	0	0	RP11-707G18.1	chr12	lincRNA	--
ENSG00000241889.1	-6.38322	-2.22321	9.03561e-06	0.000429849	0	0.74	0	0	RP11-435F17.3	chr3	processed_pseudogene	--
ENSG00000233532.5	-6.34151	-2.25938	9.03561e-06	0.000429849	0.28	0.21	0	0	LINC00460	chr13	lincRNA	long intergenic non-protein coding RNA 460
ENSG00000204837.3	-6.34151	-2.25938	9.03561e-06	0.000429849	1.07	0.81	0	0	RP11-204M4.2	chr9	unprocessed_pseudogene	--
ENSG00000185966.3	-6.39816	-2.21522	9.03561e-06	0.000429849	0.26	0.67	0	0	LCE3E	chr1	protein_coding	late cornified envelope 3E
ENSG00000271646.1	-2.84238	-1.46215	9.46733e-06	0.000448668	0.18	0.22	0	0.05	RP11-326I11.3	chr4	lincRNA	--
ENSG00000139926.15	-1.30603	4.54567	9.5443e-06	0.000451455	5.87	5.57	2.3	2.49	FRMD6	chr14	protein_coding	FERM domain containing 6
ENSG00000105825.11	-1.41633	2.1636	9.71084e-06	0.000457589	1.79	3.02	1.14	0.73	TFPI2	chr7	protein_coding	tissue factor pathway inhibitor 2
ENSG00000166922.8	-1.79047	0.169353	9.76653e-06	0.000459342	0.89	1.56	0.21	0.52	SCG5	chr15	protein_coding	secretogranin V
ENSG00000139211.6	-1.34619	3.065	1.02965e-05	0.000480806	3.03	2.52	1.37	0.89	AMIGO2	chr12	protein_coding	adhesion molecule with Ig-like domain 2
ENSG00000100628.11	-3.71714	-1.81335	1.03778e-05	0.000480806	0.07	0.16	0	0.02	ASB2	chr14	protein_coding	ankyrin repeat and SOCS box containing 2
ENSG00000106178.6	-3.73356	-1.8043	1.03778e-05	0.000480806	0.68	0.62	0	0.09	CCL24	chr7	protein_coding	chemokine (C-C motif) ligand 24
ENSG00000261693.1	-4.35745	-2.00616	1.14527e-05	0.000521843	0.15	0.06	0.01	0	RP13-467H17.1	chr8	antisense	--
ENSG00000250584.2	-4.39019	-1.97841	1.14527e-05	0.000521843	0.12	0.3	0	0.02	LINC01511	chr5	lincRNA	long intergenic non-protein coding RNA 1511
ENSG00000198574.5	-1.41091	1.99024	1.15628e-05	0.000524936	2.96	1.23	0.96	0.66	SH2D1B	chr1	protein_coding	SH2 domain containing 1B
ENSG00000050165.17	-1.37774	2.44526	1.17505e-05	0.000532482	2.3	2.43	1.11	0.78	DKK3	chr11	protein_coding	dickkopf WNT signaling pathway inhibitor 3
ENSG00000137809.16	-1.89089	-0.195869	1.17996e-05	0.000533028	0.14	0.09	0.01	0.06	ITGA11	chr15	protein_coding	integrin, alpha 11
ENSG00000244468.1	-3.34016	-1.66525	1.27112e-05	0.000567731	0.47	1.08	0	0.15	RP11-206M11.7	chr3	antisense	--
ENSG00000240057.5	-3.32209	-1.68438	1.27112e-05	0.000567731	0.32	0.14	0	0.04	RP11-572M11.4	chr3	antisense	--
ENSG00000189409.12	-2.05292	-0.52006	1.28709e-05	0.000573831	0.71	0.36	0.16	0.1	MMP23B	chr1	protein_coding	matrix metallopeptidase 23B
ENSG00000258602.1	-2.36075	-0.975968	1.29794e-05	0.000577632	0.84	1.54	0.15	0.32	RP11-7F17.7	chr14	lincRNA	--
ENSG00000116035.2	-2.79057	-1.49863	1.4059e-05	0.000616446	0.28	0.54	0	0.12	VAX2	chr2	protein_coding	ventral anterior homeobox 2
ENSG00000269729.1	-2.09461	-0.564869	1.4075e-05	0.000616446	0.57	1.57	0.27	0.25	AC006262.4	chr19	lincRNA	--
ENSG00000258976.1	-2.15865	-0.592898	1.4075e-05	0.000616446	1.46	1.3	0.65	0	CTD-2207P18.2	chr14	lincRNA	--
ENSG00000257327.1	-2.64325	-1.3954	1.4628e-05	0.000635063	0.91	0.64	0.04	0.2	RP11-650K20.3	chr12	lincRNA	--
ENSG00000276840.1	-1.63733	0.457221	1.5425e-05	0.000652242	2.75	3.24	0.85	1.14	PMS2P10	chr7	unprocessed_pseudogene	postmeiotic segregation increased 2 pseudogene 10
ENSG00000231185.6	-6.26598	-2.31353	1.5639e-05	0.000652242	0.19	0.13	0	0	AC005592.2	chr5	antisense	--
ENSG00000187546.13	-6.29086	-2.30045	1.5639e-05	0.000652242	0.24	0	0	0	AGMO	chr7	protein_coding	alkylglycerol monooxygenase
ENSG00000236540.7	-6.27218	-2.31027	1.5639e-05	0.000652242	0.23	0.1	0	0	AC006547.13	chr22	antisense	--
ENSG00000197046.11	-6.32628	-2.26746	1.5639e-05	0.000652242	0.1	0.23	0	0	SIGLEC15	chr18	protein_coding	sialic acid binding Ig-like lectin 15
ENSG00000263064.2	-6.26908	-2.3119	1.5639e-05	0.000652242	1.36	0.73	0	0	RP11-291L22.7	chr10	processed_pseudogene	--
ENSG00000231429.2	-6.32628	-2.26746	1.5639e-05	0.000652242	0.31	0.72	0	0	RP11-343N15.2	chr1	lincRNA	--
ENSG00000037280.15	-6.32324	-2.26907	1.5639e-05	0.000652242	0.02	0.07	0	0	FLT4	chr5	protein_coding	fms-related tyrosine kinase 4
ENSG00000275672.1	-6.29086	-2.30045	1.5639e-05	0.000652242	0.41	0	0	0	GATM-AS1	chr15	antisense	entry withdrawn
ENSG00000238077.1	-6.28462	-2.30373	1.5639e-05	0.000652242	0.58	0.06	0	0	NMNAT1P3	chr3	processed_pseudogene	NMNAT1 pseudogene 3
ENSG00000183486.12	-3.71441	-1.81486	1.63288e-05	0.000674699	0.06	0.19	0	0.02	MX2	chr21	protein_coding	MX dynamin-like GTPase 2
ENSG00000109511.10	-3.67257	-1.84811	1.63288e-05	0.000674699	0.23	0.31	0	0.04	ANXA10	chr4	protein_coding	annexin A10
ENSG00000167034.9	-1.29245	3.37526	1.86135e-05	0.000762755	4.36	3.87	2.05	1.42	NKX3-1	chr8	protein_coding	NK3 homeobox 1
ENSG00000134198.9	-3.28395	-1.70933	1.94011e-05	0.000791113	0.25	0.03	0.03	0	TSPAN2	chr1	protein_coding	tetraspanin 2
ENSG00000166317.11	-1.91236	-0.338825	2.18831e-05	0.00088075	0.19	0.24	0.07	0.04	SYNPO2L	chr10	protein_coding	synaptopodin 2-like
ENSG00000163814.7	-1.22518	6.81845	2.38835e-05	0.00095507	27.17	19.21	10.89	9.59	CDCP1	chr3	protein_coding	CUB domain containing protein 1
ENSG00000115844.10	-1.5161	0.9171	2.39541e-05	0.000956356	1.07	0.63	0.33	0.28	DLX2	chr2	protein_coding	distal-less homeobox 2
ENSG00000235408.5	-1.93191	-0.389876	2.4339e-05	0.000968607	4.05	3.59	1.38	0.69	SNORA71B	chr20	snoRNA	small nucleolar RNA, H/ACA box 71B
ENSG00000003137.8	-1.27017	3.42733	2.49903e-05	0.000992936	3.34	2.44	1.35	1.13	CYP26B1	chr2	protein_coding	cytochrome P450, family 26, subfamily B, polypeptide 1
ENSG00000167608.11	-3.63463	-1.87931	2.57675e-05	0.00101788	0.21	0.1	0	0.02	TMC4	chr19	protein_coding	transmembrane channel-like 4
ENSG00000256364.1	-3.64494	-1.86326	2.57675e-05	0.00101788	0	0.78	0	0.06	RP11-173P15.3	chr12	antisense	--
ENSG00000159450.12	-2.05577	-0.689577	2.59052e-05	0.00101788	0.19	0.06	0.02	0.04	TCHH	chr1	protein_coding	trichohyalin
ENSG00000114019.14	-1.21519	7.64233	2.69029e-05	0.00102464	60.09	47.19	24.99	22.74	AMOTL2	chr3	protein_coding	angiomotin like 2
ENSG00000166825.13	-1.21341	8.43352	2.71897e-05	0.00102464	131.69	109.42	62.4	45.07	ANPEP	chr15	protein_coding	alanyl (membrane) aminopeptidase
ENSG00000275549.1	-6.20192	-2.36159	2.72325e-05	0.00102464	0.29	0.03	0	0	C9orf173-AS1	chr9	antisense	C9orf173 antisense RNA 1
ENSG00000253731.2	-6.18615	-2.36982	2.72325e-05	0.00102464	0.04	0.02	0	0	PCDHGA6	chr5	protein_coding	protocadherin gamma subfamily A, 6
ENSG00000280099.1	-6.23516	-2.32978	2.72325e-05	0.00102464	0	0.28	0	0	RP11-33E12.2	chr1	TEC	--
ENSG00000184697.6	-6.25053	-2.32167	2.72325e-05	0.00102464	0.09	0.2	0	0	CLDN6	chr16	protein_coding	claudin 6
ENSG00000227942.1	-6.20825	-2.35829	2.72325e-05	0.00102464	0.36	0	0	0	FRMD8P1	chrX	processed_pseudogene	FERM domain containing 8 pseudogene 1
ENSG00000214433.4	-6.18615	-2.36982	2.72325e-05	0.00102464	0.42	0.24	0	0	GOLGA2P8	chr15	transcribed_unprocessed_pseudogene	golgin A2 pseudogene 8
ENSG00000264301.1	-6.18615	-2.36982	2.72325e-05	0.00102464	0.24	0.14	0	0	LINC01444	chr18	lincRNA	long intergenic non-protein coding RNA 1444
ENSG00000121797.9	-6.25053	-2.32167	2.72325e-05	0.00102464	0.08	0.17	0	0	CCRL2	chr3	protein_coding	chemokine (C-C motif) receptor-like 2
ENSG00000257894.2	-6.1893	-2.36818	2.72325e-05	0.00102464	0.18	0.08	0	0	RP1-78O14.1	chr12	lincRNA	--
ENSG00000235111.1	-6.18301	-2.37146	2.72325e-05	0.00102464	0.1	0.07	0	0	RP1-29C18.8	chr22	sense_intronic	--
ENSG00000235560.3	-1.42526	1.36821	2.76009e-05	0.00103537	2.04	2.63	0.84	0.96	AC002310.12	chr16	antisense	--
ENSG00000179477.9	-1.68584	0.0417038	2.7879e-05	0.00104403	0.69	0.42	0.05	0.3	ALOX12B	chr17	protein_coding	arachidonate 12-lipoxygenase, 12R type
ENSG00000139318.7	-1.25854	3.50898	2.7916e-05	0.00104403	3.78	2.69	1.76	1.03	DUSP6	chr12	protein_coding	dual specificity phosphatase 6
ENSG00000177606.6	-1.21383	6.84935	2.82502e-05	0.00105494	41.88	41.55	21.96	15.26	JUN	chr1	protein_coding	jun proto-oncogene
ENSG00000162975.4	-3.24085	-1.73846	2.96778e-05	0.00110493	0.1	0.25	0	0.04	KCNF1	chr2	protein_coding	potassium channel, voltage gated modifier subfamily F, member 1
ENSG00000133816.13	-1.20915	6.76607	3.03745e-05	0.00112918	19.65	17.44	9.45	7.14	MICAL2	chr11	protein_coding	microtubule associated monooxygenase, calponin and LIM domain containing 2
ENSG00000070182.17	-1.34364	1.98244	3.05368e-05	0.00113351	0.39	0.58	0.23	0.17	SPTB	chr14	protein_coding	spectrin, beta, erythrocytic
ENSG00000242583.1	-4.26337	-2.06893	3.09022e-05	0.00114537	0.23	0.65	0.04	0	RP11-379K17.9	chr3	processed_pseudogene	--
ENSG00000238287.1	-2.58462	-1.43682	3.10275e-05	0.00114658	0.59	1.03	0	0.27	RP11-656D10.3	chr1	antisense	--
ENSG00000213760.10	-2.71616	-1.55513	3.11708e-05	0.00114846	0.3	0.27	0	0.08	ATP6V1G2	chr6	protein_coding	ATPase, H+ transporting, lysosomal 13kDa, V1 subunit G2
ENSG00000261105.5	-3.0349	-1.56531	3.11708e-05	0.00114846	0.42	1.51	0.19	0.06	LMO7-AS1	chr13	antisense	LMO7 antisense RNA 1
ENSG00000248458.2	-1.70397	0.0349574	3.33071e-05	0.00121993	0.76	1.57	0.45	0.3	RP4-598P13.1	chr1	antisense	--
ENSG00000110092.3	-1.19963	7.1748	3.43438e-05	0.00125605	45.1	38.76	21.29	16.46	CCND1	chr11	protein_coding	cyclin D1
ENSG00000162511.7	-1.29741	2.34788	3.5293e-05	0.00128621	2.77	3.14	1.31	1.18	LAPTM5	chr1	protein_coding	lysosomal protein transmembrane 5
ENSG00000273352.1	-2.16116	-0.890427	3.61059e-05	0.00131084	0.69	1.23	0.19	0.25	RP11-61L19.3	chr18	sense_intronic	--
ENSG00000225339.3	-1.56598	0.567928	3.68644e-05	0.0013306	0.33	0.62	0.22	0.12	RP11-513I15.6	chr6	processed_transcript	--
ENSG00000189001.10	-1.83066	-0.412799	3.81508e-05	0.00137106	0.51	0.51	0.06	0.23	SBSN	chr19	protein_coding	suprabasin
ENSG00000227258.5	-1.59334	0.28607	3.95988e-05	0.00142015	0.49	0.67	0.09	0.3	SMIM2-AS1	chr13	antisense	SMIM2 antisense RNA 1
ENSG00000258116.1	-2.37612	-1.24822	3.96313e-05	0.00142015	1.77	0.68	0.06	0.39	RP11-493L12.6	chr12	processed_pseudogene	--
ENSG00000177283.5	-1.22656	3.71786	4.00668e-05	0.00143162	4.11	4.25	1.39	2.3	FZD8	chr10	protein_coding	frizzled class receptor 8
ENSG00000119004.14	-1.33285	1.80695	4.12754e-05	0.00146637	0.39	0.44	0.17	0.17	CYP20A1	chr2	protein_coding	cytochrome P450, family 20, subfamily A, polypeptide 1
ENSG00000169894.17	-1.23741	3.16729	4.26026e-05	0.00150699	1.13	0.93	0.41	0.49	MUC3A	chr7	protein_coding	mucin 3A, cell surface associated
ENSG00000261594.3	-1.40712	1.2112	4.27287e-05	0.00150722	1.02	1.14	0.58	0.27	TPBGL	chr11	protein_coding	trophoblast glycoprotein-like
ENSG00000118523.5	-1.18351	6.74342	4.4205e-05	0.00155173	62.92	53.79	29.44	23.67	CTGF	chr6	protein_coding	connective tissue growth factor
ENSG00000115414.18	-1.18004	8.62889	4.42405e-05	0.00155173	61.89	49.01	26.43	24.14	FN1	chr2	protein_coding	fibronectin 1
ENSG00000149798.4	-1.18732	5.67775	4.50313e-05	0.00157353	30.71	27.93	14.83	11.79	CDC42EP2	chr11	protein_coding	CDC42 effector protein (Rho GTPase binding) 2
ENSG00000272508.1	-2.51793	-1.48784	4.5282e-05	0.00157353	0.47	0.31	0	0.13	RP11-96C23.14	chr10	processed_transcript	--
ENSG00000143469.16	-3.1981	-1.77124	4.54956e-05	0.00157353	0.06	0.09	0	0.01	SYT14	chr1	protein_coding	synaptotagmin XIV
ENSG00000254929.6	-2.97636	-1.61964	4.65325e-05	0.00157776	0.32	0.24	0	0.07	RP11-144G6.12	chr10	processed_transcript	--
ENSG00000242889.3	-6.15488	-2.38618	4.77148e-05	0.00157776	0	1.61	0	0	RN7SL449P	chr17	misc_RNA	RNA, 7SL, cytoplasmic 449, pseudogene
ENSG00000276957.1	-6.16422	-2.38129	4.77148e-05	0.00157776	0.18	0.71	0	0	RP11-29B2.6	chr13	lincRNA	--
ENSG00000128203.6	-6.1736	-2.37638	4.77148e-05	0.00157776	0.06	0.09	0	0	ASPHD2	chr22	protein_coding	aspartate beta-hydroxylase domain containing 2
ENSG00000253183.1	-6.11431	-2.42178	4.77148e-05	0.00157776	0.33	0.04	0	0	RP4-701O16.5	chr7	processed_pseudogene	--
ENSG00000139572.3	-6.11431	-2.42178	4.77148e-05	0.00157776	0.22	0.03	0	0	GPR84	chr12	protein_coding	G protein-coupled receptor 84
ENSG00000254369.6	-6.09832	-2.43006	4.77148e-05	0.00157776	0.05	0.03	0	0	HOXA-AS3	chr7	antisense	HOXA cluster antisense RNA 3
ENSG00000180209.11	-6.16735	-2.37965	4.77148e-05	0.00157776	0.19	0.52	0	0	MYLPF	chr16	protein_coding	myosin light chain, phosphorylatable, fast skeletal muscle
ENSG00000273365.1	-6.11431	-2.42178	4.77148e-05	0.00157776	0.62	0.07	0	0	RP11-466F5.10	chr1	lincRNA	--
ENSG00000257225.1	-6.09513	-2.43172	4.77148e-05	0.00157776	0.09	0.08	0	0	RP11-328C8.4	chr12	antisense	--
ENSG00000251015.1	-6.15488	-2.38618	4.77148e-05	0.00157776	0	0.66	0	0	SLC25A30-AS1	chr13	lincRNA	SLC25A30 antisense RNA 1
ENSG00000112902.11	-1.18374	5.52259	4.81597e-05	0.00159036	4.99	4.95	2.47	2.06	SEMA5A	chr5	protein_coding	sema domain, seven thrombospondin repeats (type 1 and type 1-like), transmembrane domain (TM) and short cytoplasmic domain, (semaphorin) 5A
ENSG00000206341.7	-1.72534	-0.150632	5.23079e-05	0.00170244	0.47	1.66	0.13	0.54	HLA-H	chr6	unprocessed_pseudogene	major histocompatibility complex, class I, H (pseudogene)
ENSG00000086730.16	-1.30232	1.95771	5.36793e-05	0.0017357	1.33	1.11	0.66	0.36	LAT2	chr7	protein_coding	linker for activation of T cells family, member 2
ENSG00000146678.9	-1.17074	6.18145	5.48209e-05	0.00176357	62.05	49.54	28.26	22.96	IGFBP1	chr7	protein_coding	insulin-like growth factor binding protein 1
ENSG00000150630.3	-1.29362	2.04961	5.51492e-05	0.0017717	2.46	2.7	1.09	1.09	VEGFC	chr4	protein_coding	vascular endothelial growth factor C
ENSG00000217648.1	-2.50753	-1.29478	5.57937e-05	0.00178547	0.23	0.72	0.18	0	RP1-95L4.4	chr6	processed_pseudogene	--
ENSG00000128709.11	-1.413	1.00917	5.59985e-05	0.0017886	1.3	1.5	0.6	0.49	HOXD9	chr2	protein_coding	homeobox D9
ENSG00000166796.11	-2.05891	-0.866353	5.64037e-05	0.00179804	0.31	0.39	0.06	0.11	LDHC	chr11	protein_coding	lactate dehydrogenase C
ENSG00000175040.5	-1.21252	3.35301	5.69613e-05	0.00181349	3.04	2.65	1.19	1.35	CHST2	chr3	protein_coding	carbohydrate (N-acetylglucosamine-6-O) sulfotransferase 2
ENSG00000100558.8	-1.16991	5.68052	5.78767e-05	0.00183792	35.35	48.45	23.01	15.62	PLEK2	chr14	protein_coding	pleckstrin 2
ENSG00000205307.10	-1.78954	-0.442203	5.98476e-05	0.00189324	1.35	0.54	0.16	0.38	SAP25	chr7	protein_coding	Sin3A-associated protein, 25kDa
ENSG00000181222.14	-1.15733	8.46191	6.14875e-05	0.00192793	73.79	53.64	31.49	27.5	POLR2A	chr17	protein_coding	polymerase (RNA) II (DNA directed) polypeptide A, 220kDa
ENSG00000198286.9	-1.91686	-0.547917	6.21055e-05	0.00194485	0.13	0.28	0.03	0.08	CARD11	chr7	protein_coding	caspase recruitment domain family, member 11
ENSG00000134955.11	-1.28178	1.95245	6.32528e-05	0.00197828	1.7	1.65	0.75	0.68	SLC37A2	chr11	protein_coding	solute carrier family 37 (glucose-6-phosphate transporter), member 2
ENSG00000275092.1	-1.94379	-0.681671	6.3902e-05	0.00199357	1.43	0.9	0.28	0.33	LA16c-329F2.2	chr16	sense_intronic	--
ENSG00000279879.1	-1.94786	-0.677438	6.3902e-05	0.00199357	0.2	0.28	0.05	0.08	RP11-1072C15.6	chr17	TEC	--
ENSG00000267416.1	-2.09462	-0.949145	6.4425e-05	0.00199638	1.71	0.35	0.12	0.34	CTD-2319I12.2	chr17	lincRNA	--
ENSG00000128805.14	-1.30362	1.70967	6.4556e-05	0.00199638	1.18	0.85	0.42	0.42	ARHGAP22	chr10	protein_coding	Rho GTPase activating protein 22
ENSG00000198483.12	-3.47432	-1.99821	6.47157e-05	0.00199638	0.21	0	0	0.02	ANKRD35	chr1	protein_coding	ankyrin repeat domain 35
ENSG00000235908.1	-3.46547	-2.00293	6.47157e-05	0.00199638	1.19	0.16	0	0.1	RHOA-IT1	chr3	sense_intronic	RHOA intronic transcript 1
ENSG00000188783.5	-3.49253	-1.97753	6.47157e-05	0.00199638	0.04	0.08	0	0.01	PRELP	chr1	protein_coding	proline/arginine-rich end leucine-rich repeat protein
ENSG00000185442.12	-1.3082	1.77089	6.62186e-05	0.00204021	1.17	1.54	0.76	0.38	FAM174B	chr15	protein_coding	family with sequence similarity 174, member B
ENSG00000183963.18	-1.15559	6.2368	6.77602e-05	0.00208512	23.56	21.32	11.21	9.62	SMTN	chr22	protein_coding	smoothelin
ENSG00000243742.5	-1.49439	0.503855	6.83593e-05	0.00209835	0.57	0.49	0.17	0.21	RPLP0P2	chr11	transcribed_processed_pseudogene	ribosomal protein, large, P0 pseudogene 2
ENSG00000188596.9	-2.60421	-1.63999	6.95752e-05	0.00212778	0.09	0.01	0	0.01	CFAP54	chr12	protein_coding	cilia and flagella associated 54
ENSG00000256612.7	-2.89829	-1.67608	6.95752e-05	0.00212778	0.21	0.03	0.02	0.01	CYP2B7P	chr19	transcribed_unprocessed_pseudogene	cytochrome P450, family 2, subfamily B, polypeptide 7, pseudogene
ENSG00000149633.11	-1.52224	0.417031	6.99458e-05	0.00213386	0.29	0.25	0.13	0.07	KIAA1755	chr20	protein_coding	KIAA1755
ENSG00000139289.13	-1.15512	5.70324	7.10587e-05	0.00216303	8.58	7.76	4.21	3.38	PHLDA1	chr12	protein_coding	pleckstrin homology-like domain, family A, member 1
ENSG00000131015.4	-1.19207	3.46944	7.10762e-05	0.00216303	8.93	11.88	5.02	4.42	ULBP2	chr6	protein_coding	UL16 binding protein 2
ENSG00000152377.12	-1.1776	3.97938	7.39466e-05	0.00224214	4.52	3.75	2.41	1.37	SPOCK1	chr5	protein_coding	sparc/osteonectin, cwcv and kazal-like domains proteoglycan (testican) 1
ENSG00000162482.4	-1.82984	-0.464275	7.49749e-05	0.00227055	0.4	0.71	0.19	0.14	AKR7A3	chr1	protein_coding	aldo-keto reductase family 7, member A3 (aflatoxin aldehyde reductase)
ENSG00000277449.1	-1.72199	-0.310301	7.67047e-05	0.00232011	0.42	0.39	0.08	0.17	CEBPB-AS1	chr20	antisense	CEBPB antisense RNA 1
ENSG00000180730.4	-1.37917	1.00411	7.71682e-05	0.00233129	1.15	0.67	0.41	0.31	SHISA2	chr13	protein_coding	shisa family member 2
ENSG00000175591.11	-1.18198	3.56494	7.78313e-05	0.00234846	5.76	4.75	2.54	2.25	P2RY2	chr11	protein_coding	purinergic receptor P2Y, G-protein coupled, 2
ENSG00000246731.2	-2.30447	-1.29602	7.86107e-05	0.00236337	0.14	0.28	0	0.09	MGC16275	chr17	antisense	--
ENSG00000003987.13	-2.4606	-1.33537	7.86107e-05	0.00236337	0.14	0.11	0.04	0.01	MTMR7	chr8	protein_coding	myotubularin related protein 7
ENSG00000111348.8	-1.52866	0.302737	7.95407e-05	0.00238555	1.13	1	0.13	0.62	ARHGDIB	chr12	protein_coding	Rho GDP dissociation inhibitor (GDI) beta
ENSG00000169715.14	-1.14265	6.12538	8.19771e-05	0.00242378	81.72	85.61	45.71	32.74	MT1E	chr16	protein_coding	metallothionein 1E
ENSG00000188112.8	-1.27176	1.85104	8.386e-05	0.00242378	0.73	0.62	0.25	0.33	C6orf132	chr6	protein_coding	chromosome 6 open reading frame 132
ENSG00000238280.1	-6.08559	-2.43667	8.41334e-05	0.00242378	0.24	0.43	0	0	RP11-436D10.3	chr10	antisense	--
ENSG00000254548.1	-6.00495	-2.49284	8.41334e-05	0.00242378	0.87	0.64	0	0	RP11-429J17.5	chr8	antisense	--
ENSG00000179168.14	-6.00495	-2.49284	8.41334e-05	0.00242378	0.12	0.08	0	0	GGN	chr19	protein_coding	gametogenetin
ENSG00000250072.5	-6.0277	-2.48115	8.41334e-05	0.00242378	0.14	0	0	0	CTC-529P8.1	chr5	lincRNA	--
ENSG00000277173.1	-6.00495	-2.49284	8.41334e-05	0.00242378	0.23	0.17	0	0	CTD-2024F21.1	chr12	sense_intronic	--
ENSG00000251127.2	-6.07292	-2.44325	8.41334e-05	0.00242378	0.01	0.15	0	0	RP11-280G9.1	chr8	lincRNA	--
ENSG00000253558.1	-6.06976	-2.4449	8.41334e-05	0.00242378	0	0.19	0	0	CTD-2179L22.1	chr5	transcribed_processed_pseudogene	--
ENSG00000188199.10	-6.0277	-2.48115	8.41334e-05	0.00242378	0.1	0	0	0	NUTM2B	chr10	protein_coding	NUT family member 2B
ENSG00000196814.14	-6.08559	-2.43667	8.41334e-05	0.00242378	0.02	0.04	0	0	MVB12B	chr9	protein_coding	multivesicular body subunit 12B
ENSG00000224294.1	-6.08559	-2.43667	8.41334e-05	0.00242378	0.07	0.13	0	0	RP3-326I13.1	chrX	lincRNA	--
ENSG00000143473.11	-6.0277	-2.48115	8.41334e-05	0.00242378	0.06	0	0	0	KCNH1	chr1	protein_coding	potassium channel, voltage gated eag related subfamily H, member 1
ENSG00000256950.2	-2.16363	-1.11683	8.45436e-05	0.00242378	0.62	1.46	0.2	0.28	RP11-87C12.2	chr12	protein_coding	--
ENSG00000279822.1	-4.08119	-2.20468	8.47197e-05	0.00242378	0.2	0.1	0	0.01	RP11-541M12.6	chr10	TEC	--
ENSG00000224805.2	-4.13473	-2.16392	8.47197e-05	0.00242378	0.29	0.58	0	0.04	LINC00853	chr1	antisense	long intergenic non-protein coding RNA 853
ENSG00000274386.4	-4.06594	-2.21271	8.47197e-05	0.00242378	0.19	0.27	0	0.02	RP5-994D16.11	chr1	lincRNA	--
ENSG00000114529.12	-1.17016	3.78968	8.55817e-05	0.00244563	5.18	6.79	3.13	2.38	C3orf52	chr3	protein_coding	chromosome 3 open reading frame 52
ENSG00000168306.12	-2.38144	-1.39739	8.78352e-05	0.00249281	0.23	0.19	0.04	0.04	ACOX2	chr3	protein_coding	acyl-CoA oxidase 2, branched chain
ENSG00000271862.1	-2.35955	-1.40787	8.78352e-05	0.00249281	0.18	0.43	0.07	0.05	RP11-343L5.2	chr5	lincRNA	--
ENSG00000196188.10	-2.57884	-1.42979	8.78352e-05	0.00249281	0.19	0.26	0.08	0	CTSE	chr1	protein_coding	cathepsin E
ENSG00000187193.8	-1.13653	5.873	9.08793e-05	0.00257039	84.67	94.55	45.17	39.25	MT1X	chr16	protein_coding	metallothionein 1X
ENSG00000273331.1	-1.18591	3.07315	9.3769e-05	0.00264309	12.83	9.35	6.55	3.53	TM4SF19-TCTEX1D2	chr3	protein_coding	TM4SF19-TCTEX1D2 readthrough (NMD candidate)
ENSG00000128536.15	-1.82141	-0.478892	9.39358e-05	0.00264479	0.2	0.29	0.05	0.1	CDHR3	chr7	protein_coding	cadherin-related family member 3
ENSG00000187908.15	-1.31708	1.39681	9.66094e-05	0.00270992	0.42	0.42	0.25	0.1	DMBT1	chr10	protein_coding	deleted in malignant brain tumors 1
ENSG00000174365.19	-1.1858	3.02983	9.66853e-05	0.00270992	7.29	6.59	2.84	3.46	SNHG11	chr20	processed_transcript	small nucleolar RNA host gene 11
ENSG00000140986.7	-2.47117	-1.5207	9.68045e-05	0.00271008	0.25	0.17	0	0.07	RPL3L	chr16	protein_coding	ribosomal protein L3-like
ENSG00000273669.1	-2.20892	-1.226	9.69094e-05	0.00271008	1.17	0.57	0	0.36	RP11-405M12.4	chr18	lincRNA	--
ENSG00000100985.7	-1.26625	1.77402	9.78809e-05	0.00273398	1.84	1.9	0.86	0.74	MMP9	chr20	protein_coding	matrix metallopeptidase 9
ENSG00000227467.3	-1.146	4.45344	9.79842e-05	0.00273398	12	10.56	6.3	4.24	LINC01537	chr11	lincRNA	long intergenic non-protein coding RNA 1537
ENSG00000203724.10	-1.65153	-0.154858	9.93221e-05	0.0027651	1.32	2.63	0.29	1	C1orf53	chr1	protein_coding	chromosome 1 open reading frame 53
ENSG00000244791.2	-3.4449	-2.01389	0.000102982	0.00285419	0.27	0.19	0	0.04	RP11-65D17.1	chr8	lincRNA	--
ENSG00000223784.1	-1.19115	2.82875	0.000103288	0.00285629	8.93	10.66	4.81	4.09	RP11-554I8.2	chr10	lincRNA	--
ENSG00000148143.12	-1.19493	2.65521	0.000104019	0.00286828	0.78	0.73	0.29	0.39	ZNF462	chr9	protein_coding	zinc finger protein 462
ENSG00000249275.1	-2.54289	-1.68118	0.000104183	0.00286828	0.88	0.17	0	0.16	RP11-364P22.2	chr4	lincRNA	--
ENSG00000164520.11	-1.15635	3.68555	0.000107273	0.00293547	6.66	6.05	3.24	2.66	RAET1E	chr6	protein_coding	retinoic acid early transcript 1E
ENSG00000103226.17	-1.38519	0.834058	0.000107567	0.00293547	0.71	0.36	0.15	0.27	NOMO3	chr16	protein_coding	NODAL modulator 3
ENSG00000144712.11	-3.10456	-1.84116	0.00010757	0.00293547	0.1	0.06	0	0.02	CAND2	chr3	protein_coding	cullin-associated and neddylation-dissociated 2 (putative)
ENSG00000100055.20	-1.23061	2.12325	0.000109363	0.00298112	1.43	1.81	0.56	0.87	CYTH4	chr22	protein_coding	cytohesin 4
ENSG00000146350.13	-1.61434	-0.0885013	0.00011045	0.00300683	0.39	0.17	0.06	0.12	TBC1D32	chr6	protein_coding	TBC1 domain family, member 32
ENSG00000239306.4	-1.11844	6.84522	0.000110548	0.00300683	49.19	48.24	25.24	21.19	RBM14	chr11	protein_coding	RNA binding motif protein 14
ENSG00000270562.1	-2.46467	-1.32685	0.000110838	0.00301143	0.07	0.35	0.07	0.01	RP11-154H23.3	chr3	lincRNA	--
ENSG00000178172.6	-1.22704	2.10624	0.00011289	0.00306047	5.96	8.89	4.01	2.59	SPINK6	chr5	protein_coding	serine peptidase inhibitor, Kazal type 6
ENSG00000189014.7	-2.1196	-1.15014	0.00011577	0.00313173	0.26	0.18	0.05	0.05	FAM35DP	chr10	unprocessed_pseudogene	family with sequence similarity 35, member D, pseudogene
ENSG00000143816.7	-1.13502	4.26801	0.000118567	0.00320041	6.14	6.06	2.78	2.97	WNT9A	chr1	protein_coding	wingless-type MMTV integration site family, member 9A
ENSG00000164171.10	-1.11417	6.03409	0.000122472	0.00329865	10.76	10.13	6.04	3.94	ITGA2	chr5	protein_coding	integrin, alpha 2 (CD49B, alpha 2 subunit of VLA-2 receptor)
ENSG00000115318.11	-1.41285	0.637083	0.000123022	0.00330986	0.41	0.56	0.2	0.18	LOXL3	chr2	protein_coding	lysyl oxidase-like 3
ENSG00000108759.3	-1.65901	-0.298129	0.000123795	0.00332346	0.37	0.82	0.12	0.28	KRT32	chr17	protein_coding	keratin 32, type I
ENSG00000273142.1	-1.20257	2.25357	0.000125383	0.00335884	2.14	1.38	0.58	1	RP11-458F8.4	chr7	lincRNA	--
ENSG00000196453.7	-1.13342	4.05435	0.000128539	0.00343966	6.65	6.27	3.07	3.02	ZNF777	chr7	protein_coding	zinc finger protein 777
ENSG00000271723.5	-1.118	4.93715	0.000129658	0.00346588	6.58	6.51	3.33	2.91	MROH7-TTC4	chr1	protein_coding	MROH7-TTC4 readthrough (NMD candidate)
ENSG00000214514.7	-1.63453	-0.256231	0.000131061	0.00349585	0.17	0.39	0.09	0.1	KRT42P	chr17	transcribed_unprocessed_pseudogene	keratin 42 pseudogene
ENSG00000170961.6	-2.14954	-1.25492	0.000134586	0.00358217	0.15	0.12	0.04	0.02	HAS2	chr8	protein_coding	hyaluronan synthase 2
ENSG00000140678.16	-1.54411	0.0704264	0.000137222	0.00364064	0.27	0.21	0.05	0.12	ITGAX	chr16	protein_coding	integrin, alpha X (complement component 3 receptor 4 subunit)
ENSG00000256940.1	-1.22197	1.88111	0.000140186	0.00370344	8.62	7.05	3.52	3.41	RP11-783K16.5	chr11	antisense	--
ENSG00000206532.2	-2.4425	-1.53645	0.000141775	0.00371773	0.14	0.5	0	0.12	RP11-553A10.1	chr3	lincRNA	--
ENSG00000073008.14	-1.09929	6.89493	0.00014363	0.0037378	42.22	42.3	24.6	16.23	PVR	chr19	protein_coding	poliovirus receptor
ENSG00000147394.18	-1.09983	6.67803	0.000143719	0.0037378	27.54	26.12	14.01	11.89	ZNF185	chrX	protein_coding	zinc finger protein 185 (LIM domain)
ENSG00000199683.1	-5.91518	-2.55333	0.000149313	0.0037378	0.99	0.33	0	0	RN7SKP185	chr20	misc_RNA	RNA, 7SK small nuclear pseudogene 185
ENSG00000240350.2	-5.9792	-2.50611	0.000149313	0.0037378	0	0.54	0	0	AC017002.1	chr2	lincRNA	--
ENSG00000272457.1	-5.91189	-2.55501	0.000149313	0.0037378	0.58	0.27	0	0	RP11-1070A24.2	chr8	antisense	--
ENSG00000180764.13	-5.91189	-2.55501	0.000149313	0.0037378	0.09	0.04	0	0	PIPSL	chr10	transcribed_processed_pseudogene	PIP5K1A and PSMD4-like, pseudogene
ENSG00000250786.1	-5.98883	-2.50114	0.000149313	0.0037378	0.05	0.18	0	0	SNHG18	chr5	lincRNA	small nucleolar RNA host gene 18
ENSG00000163884.3	-5.9086	-2.55668	0.000149313	0.0037378	0.1	0.06	0	0	KLF15	chr3	protein_coding	Kruppel-like factor 15
ENSG00000230648.1	-5.92839	-2.5466	0.000149313	0.0037378	2.17	0	0	0	RP3-406P24.3	chr6	antisense	--
ENSG00000137860.11	-5.99849	-2.49616	0.000149313	0.0037378	0.04	0.06	0	0	SLC28A2	chr15	protein_coding	solute carrier family 28 (concentrative nucleoside transporter), member 2
ENSG00000204446.4	-5.92178	-2.54997	0.000149313	0.0037378	0.12	0.02	0	0	C9orf170	chr9	lincRNA	chromosome 9 open reading frame 170
ENSG00000163202.4	-5.99205	-2.49949	0.000149313	0.0037378	0.21	0.49	0	0	LCE3D	chr1	protein_coding	late cornified envelope 3D
ENSG00000219891.2	-5.92839	-2.5466	0.000149313	0.0037378	0.27	0	0	0	ZSCAN12P1	chr6	transcribed_unprocessed_pseudogene	zinc finger and SCAN domain containing 12 pseudogene 1
ENSG00000259661.1	-5.9792	-2.50611	0.000149313	0.0037378	0	0.51	0	0	AC068831.15	chr15	antisense	--
ENSG00000261438.1	-5.90531	-2.55836	0.000149313	0.0037378	0.19	0.16	0	0	RP11-399O19.9	chr10	sense_overlapping	--
ENSG00000256568.1	-5.9792	-2.50611	0.000149313	0.0037378	0	0.66	0	0	RP11-800A3.3	chr11	lincRNA	--
ENSG00000086570.12	-5.90531	-2.55836	0.000149313	0.0037378	0.02	0.01	0	0	FAT2	chr5	protein_coding	FAT atypical cadherin 2
ENSG00000274677.1	-5.91518	-2.55333	0.000149313	0.0037378	0.53	0.18	0	0	RP11-505K9.5	chr16	sense_intronic	--
ENSG00000183396.3	-5.99205	-2.49949	0.000149313	0.0037378	0.2	0.45	0	0	TMEM89	chr3	protein_coding	transmembrane protein 89
ENSG00000237166.1	-5.91848	-2.55165	0.000149313	0.0037378	0.17	0.04	0	0	AC007163.3	chr2	lincRNA	--
ENSG00000179546.4	-1.13355	3.49161	0.00015071	0.00376897	5.31	4.66	1.96	2.73	HTR1D	chr1	protein_coding	5-hydroxytryptamine (serotonin) receptor 1D, G protein-coupled
ENSG00000164674.15	-1.37251	0.738983	0.000153783	0.00383187	0.64	0.83	0.42	0.18	SYTL3	chr6	protein_coding	synaptotagmin-like 3
ENSG00000180611.6	-1.15257	2.93617	0.000155713	0.00386396	2.42	3.27	1.39	1.26	MB21D2	chr3	protein_coding	Mab-21 domain containing 2
ENSG00000171552.12	-1.09201	7.48175	0.000155755	0.00386396	76.99	79	42.99	32.75	BCL2L1	chr20	protein_coding	BCL2-like 1
ENSG00000230337.1	-2.80399	-1.73611	0.00015622	0.00386396	0.53	1.06	0.12	0.11	RP4-635E18.6	chr1	antisense	--
ENSG00000168754.13	-2.80498	-1.73909	0.00015622	0.00386396	0.07	0.16	0	0.03	FAM178B	chr2	protein_coding	family with sequence similarity 178, member B
ENSG00000158516.11	-2.48777	-1.71886	0.00015622	0.00386396	0.5	0.1	0	0.1	CPA2	chr7	protein_coding	carboxypeptidase A2 (pancreatic)
ENSG00000280132.1	-1.47909	0.204988	0.000157277	0.00388237	0.58	0.97	0.12	0.45	RP11-452L6.6	chr16	TEC	--
ENSG00000230439.2	-1.41318	0.500593	0.000158881	0.00391704	1.14	1.04	0.34	0.5	RP11-488P3.1	chr1	sense_intronic	--
ENSG00000184185.9	-1.09436	6.1685	0.000158997	0.00391704	15.45	16.5	8.91	6.58	KCNJ12	chr17	protein_coding	potassium channel, inwardly rectifying subfamily J, member 12
ENSG00000226548.1	-1.406	0.643694	0.000159652	0.00392926	1.84	4.25	1.68	0.74	AC016722.3	chr2	lincRNA	--
ENSG00000205277.9	-1.23309	1.6046	0.000160852	0.00395488	0.26	0.2	0.07	0.13	MUC12	chr7	protein_coding	mucin 12, cell surface associated
ENSG00000270722.1	-3.33608	-2.09371	0.000164302	0.00400402	3.95	0	0	0.33	U1	chr1	snRNA	--
ENSG00000278597.1	-3.33415	-2.0929	0.000164302	0.00400402	13.21	0	0.59	0.55	FP671120.7	chr21	miRNA	--
ENSG00000120328.6	-3.37107	-2.06413	0.000164302	0.00400402	0.08	0.08	0	0.01	PCDHB12	chr5	protein_coding	protocadherin beta 12
ENSG00000168539.3	-3.37997	-2.05941	0.000164302	0.00400402	0.13	0.08	0	0.02	CHRM1	chr11	protein_coding	cholinergic receptor, muscarinic 1
ENSG00000261122.6	-1.70928	-0.424006	0.000167216	0.00405119	0.79	0.34	0.25	0.11	FLJ26245	chr16	lincRNA	--
ENSG00000251550.1	-1.94844	-0.94911	0.00017285	0.00417546	2.21	2.2	0.19	0.96	RP11-501C14.7	chr17	processed_pseudogene	--
ENSG00000169429.10	-1.20819	1.94993	0.000176196	0.00423161	2.88	2.02	1.22	0.96	CXCL8	chr4	protein_coding	chemokine (C-X-C motif) ligand 8
ENSG00000258410.1	-2.48136	-1.49779	0.000181049	0.00433139	0.45	1.14	0.3	0	RP11-173D3.1	chr15	lincRNA	--
ENSG00000227827.3	-1.61005	-0.333089	0.000186041	0.00444227	0.12	0.08	0.03	0.04	RP11-958N24.2	chr16	unprocessed_pseudogene	--
ENSG00000230305.2	-2.15494	-1.26168	0.000186992	0.00445639	1.51	1.49	0	0.66	AC004980.9	chr7	unprocessed_pseudogene	--
ENSG00000196449.3	-1.09794	4.3976	0.000188692	0.00449179	12.76	15.98	6.83	7.08	YRDC	chr1	protein_coding	yrdC N(6)-threonylcarbamoyltransferase domain containing
ENSG00000247092.6	-1.41081	0.3857	0.000189139	0.00449462	1.4	0.82	0.36	0.49	SNHG10	chr14	antisense	small nucleolar RNA host gene 10
ENSG00000258947.6	-1.29283	1.0231	0.00019618	0.0046486	0.86	0.71	0.24	0.42	TUBB3	chr16	protein_coding	tubulin, beta 3 class III
ENSG00000119681.11	-1.0955	4.36277	0.000196511	0.00465201	3	2.99	1.72	1.18	LTBP2	chr14	protein_coding	latent transforming growth factor beta binding protein 2
ENSG00000183668.17	-1.53882	-0.0791855	0.000197896	0.00467589	0.22	0.48	0.17	0.09	PSG9	chr19	protein_coding	pregnancy specific beta-1-glycoprotein 9
ENSG00000092068.18	-1.10388	3.80678	0.000201466	0.00475299	3.87	3.53	2.08	1.48	SLC7A8	chr14	protein_coding	solute carrier family 7 (amino acid transporter light chain, L system), member 8
ENSG00000138166.5	-1.07608	6.09719	0.000203992	0.00480621	30.62	35.86	16.68	15.98	DUSP5	chr10	protein_coding	dual specificity phosphatase 5
ENSG00000280434.1	-1.77935	-0.64811	0.000204683	0.00480879	0.07	0.05	0.01	0.02	RP4-671O14.6	chr22	sense_overlapping	--
ENSG00000270882.2	-1.98873	-1.00777	0.000205949	0.0048294	0.33	1.82	0.35	0.23	HIST2H4A	chr1	protein_coding	histone cluster 2, H4a
ENSG00000197847.12	-2.59802	-1.62681	0.000207831	0.0048552	0.17	0.32	0.09	0	SLC22A20	chr11	unitary_pseudogene	solute carrier family 22, member 20
ENSG00000258704.5	-1.87147	-0.81915	0.000209384	0.00488228	0.33	0.89	0.05	0.29	SRP54-AS1	chr14	processed_transcript	SRP54 antisense RNA 1 (head to head)
ENSG00000204388.6	-1.06889	7.63392	0.000212067	0.00493216	113.03	82.98	62.02	34.49	HSPA1B	chr6	protein_coding	heat shock 70kDa protein 1B
ENSG00000226332.2	-1.2371	1.38674	0.000213038	0.00493966	7.08	2.75	1.73	2.52	RP11-157P1.4	chr20	antisense	--
ENSG00000188487.11	-2.18799	-1.22468	0.000217318	0.00502951	0.21	0.14	0.07	0.01	INSC	chr11	protein_coding	inscuteable homolog (Drosophila)
ENSG00000257052.1	-2.06673	-1.1929	0.000217318	0.00502951	0.44	0.94	0	0.33	RP11-881M11.2	chr11	antisense	--
ENSG00000170545.16	-1.09974	3.65219	0.000227861	0.00523933	3.84	5.27	2.29	2.12	SMAGP	chr12	protein_coding	small cell adhesion glycoprotein
ENSG00000277693.1	-1.92079	-0.967424	0.000228794	0.00525106	0.87	0.7	0.1	0.31	AP003900.6	chr21	lincRNA	--
ENSG00000203706.8	-1.71371	-0.540372	0.000231557	0.0052949	1.1	0.71	0.49	0.08	SERTAD4-AS1	chr1	antisense	SERTAD4 antisense RNA 1
ENSG00000226887.7	-1.15753	2.30501	0.000232649	0.00531497	1.6	1.54	0.85	0.61	ERVMER34-1	chr4	protein_coding	endogenous retrovirus group MER34, member 1
ENSG00000261096.1	-2.45717	-1.73527	0.000234538	0.00533175	0.13	0.17	0	0.05	RP11-690I21.2	chr2	sense_overlapping	--
ENSG00000128268.11	-2.46827	-1.72931	0.000234538	0.00533175	0.09	0.06	0	0.03	MGAT3	chr22	protein_coding	mannosyl (beta-1,4-)-glycoprotein beta-1,4-N-acetylglucosaminyltransferase
ENSG00000115526.10	-1.19011	1.88111	0.000234772	0.00533175	1.85	1.25	0.77	0.63	CHST10	chr2	protein_coding	carbohydrate sulfotransferase 10
ENSG00000135919.12	-1.05948	9.67869	0.000234886	0.00533175	316.71	328.07	185.51	134.71	SERPINE2	chr2	protein_coding	serpin peptidase inhibitor, clade E (nexin, plasminogen activator inhibitor type 1), member 2
ENSG00000200534.1	-3.94183	-2.3028	0.000235915	0.00534046	4.23	0	0	0.21	SNORA33	chr6	snoRNA	small nucleolar RNA, H/ACA box 33
ENSG00000185112.5	-1.17247	2.01318	0.000239212	0.00538563	2.13	1.94	1.03	0.84	FAM43A	chr3	protein_coding	family with sequence similarity 43, member A
ENSG00000041982.14	-1.11108	3.15306	0.000241563	0.00542873	1.23	1.23	0.62	0.55	TNC	chr9	protein_coding	tenascin C
ENSG00000235285.1	-1.97114	-1.14272	0.000246923	0.00551922	1.96	0.57	0.18	0.45	SMIM2-IT1	chr13	sense_intronic	SMIM2 intronic transcript 1
ENSG00000229563.6	-2.00855	-1.1028	0.000246923	0.00551922	0.02	0.2	0.03	0.03	LINC01204	chrX	lincRNA	long intergenic non-protein coding RNA 1204
ENSG00000197588.9	-1.40366	0.394666	0.000252997	0.00554797	1.2	0.58	0.48	0.21	KLKP1	chr19	transcribed_unprocessed_pseudogene	kallikrein pseudogene 1
ENSG00000166401.13	-1.09575	3.47937	0.000254953	0.00554797	3.42	3.71	1.82	1.63	SERPINB8	chr18	protein_coding	serpin peptidase inhibitor, clade B (ovalbumin), member 8
ENSG00000278716.1	-3.01635	-1.89294	0.000256211	0.00554797	0.19	0.48	0.08	0	LA16c-352F7.1	chr16	lincRNA	--
ENSG00000176170.13	-1.05923	5.83551	0.000259452	0.00554797	22.34	24.75	12.04	11.36	SPHK1	chr17	protein_coding	sphingosine kinase 1
ENSG00000260869.1	-1.76995	-0.656234	0.000259836	0.00554797	1.03	3.24	0.15	1.14	AC002310.13	chr16	protein_coding	--
ENSG00000139174.10	-2.06982	-1.31018	0.000259891	0.00554797	0.09	0.07	0.03	0.01	PRICKLE1	chr12	protein_coding	prickle homolog 1 (Drosophila)
ENSG00000115129.13	-1.06246	5.26151	0.000261658	0.00554797	20.3	26.32	12.34	10.8	TP53I3	chr2	protein_coding	tumor protein p53 inducible protein 3
ENSG00000174343.5	-3.30586	-2.10959	0.000262781	0.00554797	0.14	0.12	0	0.02	CHRNA9	chr4	protein_coding	cholinergic receptor, nicotinic, alpha 9 (neuronal)
ENSG00000238098.8	-3.3445	-2.07822	0.000262781	0.00554797	0	0.16	0	0.02	ABCA17P	chr16	unitary_pseudogene	ATP-binding cassette, sub-family A (ABC1), member 17, pseudogene
ENSG00000248098.10	-3.34256	-2.07743	0.000262781	0.00554797	0	0.23	0.01	0.01	BCKDHA	chr19	protein_coding	branched chain keto acid dehydrogenase E1, alpha polypeptide
ENSG00000131773.13	-1.32227	0.682463	0.000266599	0.00554797	0.87	0.87	0.25	0.47	KHDRBS3	chr8	protein_coding	KH domain containing, RNA binding, signal transduction associated 3
ENSG00000090020.10	-1.06055	5.30358	0.000266729	0.00554797	11.06	8.73	5.21	4.59	SLC9A1	chr1	protein_coding	solute carrier family 9, subfamily A (NHE1, cation proton antiporter 1), member 1
ENSG00000184492.6	-5.88244	-2.57006	0.000266753	0.00554797	0	0.15	0	0	FOXD4L1	chr2	protein_coding	forkhead box D4-like 1
ENSG00000105501.11	-5.82191	-2.61504	0.000266753	0.00554797	0.15	0	0	0	SIGLEC5	chr19	protein_coding	sialic acid binding Ig-like lectin 5
ENSG00000144031.11	-5.88244	-2.57006	0.000266753	0.00554797	0	0.17	0	0	ANKRD53	chr2	protein_coding	ankyrin repeat domain 53
ENSG00000269910.1	-5.89222	-2.56505	0.000266753	0.00554797	0.18	0.56	0	0	RP11-73M18.10	chr14	antisense	--
ENSG00000172458.4	-5.88244	-2.57006	0.000266753	0.00554797	0	0.2	0	0	IL17D	chr13	protein_coding	interleukin 17D
ENSG00000271727.1	-5.88244	-2.57006	0.000266753	0.00554797	0	0.9	0	0	RP11-532F6.4	chr6	lincRNA	--
ENSG00000240591.1	-5.82191	-2.61504	0.000266753	0.00554797	0.68	0	0	0	RP11-247I13.11	chr22	antisense	--
ENSG00000120279.6	-5.80182	-2.6252	0.000266753	0.00554797	0.07	0.05	0	0	MYCT1	chr6	protein_coding	myc target 1
ENSG00000026751.16	-5.82191	-2.61504	0.000266753	0.00554797	0.14	0	0	0	SLAMF7	chr1	protein_coding	SLAM family member 7
ENSG00000250748.6	-5.80182	-2.6252	0.000266753	0.00554797	0.07	0.05	0	0	RP11-230G5.2	chr12	lincRNA	--
ENSG00000144847.12	-5.82191	-2.61504	0.000266753	0.00554797	0.1	0	0	0	IGSF11	chr3	protein_coding	immunoglobulin superfamily, member 11
ENSG00000254802.1	-5.8085	-2.62182	0.000266753	0.00554797	0.34	0.13	0	0	AC022182.3	chr8	lincRNA	--
ENSG00000249241.1	-5.88244	-2.57006	0.000266753	0.00554797	0	0.4	0	0	AC195454.1	chr4	lincRNA	--
ENSG00000198416.9	-5.88896	-2.56672	0.000266753	0.00554797	0.02	0.08	0	0	ZNF658B	chr9	transcribed_unprocessed_pseudogene	zinc finger protein 658B, pseudogene
ENSG00000178636.8	-5.90203	-2.56004	0.000266753	0.00554797	0.08	0.09	0	0	RP11-455G16.1	chr4	transcribed_processed_pseudogene	--
ENSG00000224370.1	-5.88244	-2.57006	0.000266753	0.00554797	0	1.13	0	0	RP11-814E24.3	chr7	processed_pseudogene	--
ENSG00000064201.15	-5.89876	-2.56171	0.000266753	0.00554797	0.11	0.16	0	0	TSPAN32	chr11	protein_coding	tetraspanin 32
ENSG00000237422.1	-5.82191	-2.61504	0.000266753	0.00554797	0.83	0	0	0	RP11-305L7.3	chr9	lincRNA	--
ENSG00000128815.17	-5.88244	-2.57006	0.000266753	0.00554797	0	0.04	0	0	WDFY4	chr10	protein_coding	WDFY family member 4
ENSG00000170989.8	-1.13601	2.34774	0.000269149	0.00558844	2.45	1.93	0.95	1.1	S1PR1	chr1	protein_coding	sphingosine-1-phosphate receptor 1
ENSG00000134954.14	-1.05138	6.84635	0.000273249	0.00565938	26.08	25.28	13.48	12.15	ETS1	chr11	protein_coding	v-ets avian erythroblastosis virus E26 oncogene homolog 1
ENSG00000091409.14	-1.05285	6.2903	0.000274577	0.00567268	17.82	15.36	9.35	7.18	ITGA6	chr2	protein_coding	integrin, alpha 6
ENSG00000184060.10	-1.92411	-1.0574	0.000275504	0.0056871	0.22	0.2	0.07	0.05	ADAP2	chr17	protein_coding	ArfGAP with dual PH domains 2
ENSG00000170006.11	-1.24373	1.1291	0.00027788	0.00573138	0.32	0.18	0.04	0.17	TMEM154	chr4	protein_coding	transmembrane protein 154
ENSG00000079156.16	-1.14886	2.13663	0.000279897	0.00576819	0.51	0.47	0.26	0.2	OSBPL6	chr2	protein_coding	oxysterol binding protein-like 6
ENSG00000157168.18	-1.13591	2.27534	0.000283823	0.00584427	0.63	0.68	0.35	0.27	NRG1	chr8	protein_coding	neuregulin 1
ENSG00000127124.13	-1.07647	3.84161	0.000284127	0.00584568	1.66	1.21	0.78	0.62	HIVEP3	chr1	protein_coding	human immunodeficiency virus type I enhancer binding protein 3
ENSG00000116717.11	-1.06256	4.57509	0.000285303	0.00586017	22.26	17.25	9.78	9.75	GADD45A	chr1	protein_coding	growth arrest and DNA-damage-inducible, alpha
ENSG00000251259.1	-1.5786	-0.310438	0.000290308	0.00595311	1.41	2.33	0.1	1.17	AC004069.2	chr4	lincRNA	--
ENSG00000249332.1	-1.28229	0.895496	0.000298794	0.00611191	1.93	3.73	1.16	1.27	RP1-251I12.1	chr5	lincRNA	--
ENSG00000181649.5	-1.0456	6.1891	0.000303625	0.00619042	88.12	100.34	52.38	42.18	PHLDA2	chr11	protein_coding	pleckstrin homology-like domain, family A, member 2
ENSG00000266265.2	-2.54752	-1.66999	0.000304911	0.00619629	0.31	0	0.05	0	KLF14	chr7	protein_coding	Kruppel-like factor 14
ENSG00000272789.1	-1.74568	-0.732383	0.000311546	0.00629322	1.22	0.64	0.47	0.09	RP11-286H15.1	chr2	antisense	--
ENSG00000142185.16	-1.0547	4.57766	0.000317105	0.00639696	4.27	4.82	2.56	1.97	TRPM2	chr21	protein_coding	transient receptor potential cation channel, subfamily M, member 2
ENSG00000131019.10	-1.34129	0.557487	0.000317675	0.00639807	1.77	2.01	0.67	0.87	ULBP3	chr6	protein_coding	UL16 binding protein 3
ENSG00000089280.18	-1.03431	8.9885	0.000328787	0.00660046	115.82	128.35	68.97	54.48	FUS	chr16	protein_coding	FUS RNA binding protein
ENSG00000152527.13	-1.72216	-0.684413	0.000329819	0.00661049	0.14	0.09	0.03	0.04	PLEKHH2	chr2	protein_coding	pleckstrin homology domain containing, family H (with MyTH4 domain) member 2
ENSG00000153898.12	-1.64053	-0.414893	0.000330432	0.0066121	0.28	0.37	0.12	0.1	MCOLN2	chr1	protein_coding	mucolipin 2
ENSG00000104880.17	-1.05283	4.44345	0.000331927	0.00663667	4.61	4.55	2.51	2.05	ARHGEF18	chr19	protein_coding	Rho/Rac guanine nucleotide exchange factor (GEF) 18
ENSG00000134686.16	-1.03397	7.2104	0.000339381	0.00676935	43.96	43.63	23.53	20.73	PHC2	chr1	protein_coding	polyhomeotic homolog 2 (Drosophila)
ENSG00000064763.10	-1.17354	1.69217	0.000346284	0.00689044	1.04	1.07	0.55	0.41	FAR2	chr12	protein_coding	fatty acyl CoA reductase 2
ENSG00000232536.1	-2.74106	-1.78234	0.0003525	0.00698613	0.18	1.19	0	0.2	RP11-74C1.4	chr1	sense_intronic	--
ENSG00000057019.15	-1.03592	5.72302	0.000354789	0.00702591	11.09	10.03	6.24	4.41	DCBLD2	chr3	protein_coding	discoidin, CUB and LCCL domain containing 2
ENSG00000163235.15	-1.08908	2.87559	0.000357442	0.0070728	2.17	1.64	0.9	0.95	TGFA	chr2	protein_coding	transforming growth factor, alpha
ENSG00000100228.12	-1.16714	1.59496	0.00035821	0.00708236	1.28	0.71	0.34	0.57	RAB36	chr22	protein_coding	RAB36, member RAS oncogene family
ENSG00000099998.17	-2.20761	-1.35448	0.000361293	0.007126	0.32	0.1	0.09	0	GGT5	chr22	protein_coding	gamma-glutamyltransferase 5
ENSG00000273485.1	-1.68804	-0.570601	0.000363439	0.00715157	1.28	1.36	0.35	0.49	RP11-225H22.7	chr10	antisense	--
ENSG00000152439.12	-1.9263	-1.06706	0.000368553	0.007235	0.07	0.09	0	0.04	ZNF773	chr19	protein_coding	zinc finger protein 773
ENSG00000214128.10	-3.90405	-2.32237	0.000395914	0.0076597	0.04	0.07	0	0.01	TMEM213	chr7	protein_coding	transmembrane protein 213
ENSG00000012223.12	-3.82552	-2.37545	0.000395914	0.0076597	0.07	0.08	0	0.01	LTF	chr3	protein_coding	lactotransferrin
ENSG00000213842.2	-3.88845	-2.33048	0.000395914	0.0076597	0	0.47	0	0.03	SUGT1P2	chr3	processed_pseudogene	SUGT1 pseudogene 2
ENSG00000207973.1	-2.94519	-1.94607	0.000396356	0.0076597	0	6.31	0	0.81	MIR589	chr7	miRNA	microRNA 589
ENSG00000206585.1	-3.27203	-2.12377	0.00042126	0.00805324	0	3.31	0.35	0	RNVU1-7	chr1	snRNA	RNA, variant U1 small nuclear 7
ENSG00000129990.14	-3.22505	-2.16301	0.00042126	0.00805324	0.05	0.07	0	0.01	SYT5	chr19	protein_coding	synaptotagmin V
ENSG00000276564.1	-3.28187	-2.12223	0.00042126	0.00805324	0.03	0.2	0	0.02	CTA-276F8.1	chr16	lincRNA	--
ENSG00000147041.11	-3.2759	-2.12537	0.00042126	0.00805324	0	0.11	0	0.01	SYTL5	chrX	protein_coding	synaptotagmin-like 5
ENSG00000100427.15	-1.21577	1.16836	0.000433572	0.00826317	0.66	0.69	0.35	0.26	MLC1	chr22	protein_coding	megalencephalic leukoencephalopathy with subcortical cysts 1
ENSG00000160181.8	-1.67981	-0.63206	0.000437549	0.00832618	1.19	1.07	0.59	0.15	TFF2	chr21	protein_coding	trefoil factor 2
ENSG00000115266.11	-1.446	0.0310888	0.000440696	0.00836681	0.11	0.11	0.08	0.01	APC2	chr19	protein_coding	adenomatosis polyposis coli 2
ENSG00000011332.19	-1.11311	2.10954	0.000443091	0.00839946	1.74	1.85	0.91	0.81	DPF1	chr19	protein_coding	D4, zinc and double PHD fingers family 1
ENSG00000215559.8	-2.29169	-1.63983	0.000447628	0.00847252	0.02	0.15	0	0.04	ANKRD20A11P	chr21	transcribed_unprocessed_pseudogene	ankyrin repeat domain 20 family, member A11, pseudogene
ENSG00000148291.9	-1.02025	5.14568	0.000456407	0.0085536	45.21	57.74	28.68	23.93	SURF2	chr9	protein_coding	surfeit 2
ENSG00000058091.16	-1.30747	0.5361	0.000457049	0.0085536	0.26	0.39	0.12	0.15	CDK14	chr7	protein_coding	cyclin-dependent kinase 14
ENSG00000272711.1	-1.27653	0.621784	0.000467992	0.0085536	1.63	1.28	0.8	0.44	RP11-259N19.1	chr2	lincRNA	--
ENSG00000275038.1	-1.46828	-0.188401	0.000472887	0.0085536	0.59	0.23	0.11	0.18	RP11-546B8.6	chr5	protein_coding	--
ENSG00000273415.1	-5.70031	-2.6902	0.000479812	0.0085536	0.34	0.06	0	0	RP11-702B10.2	chr11	lincRNA	--
ENSG00000279396.1	-5.70713	-2.68679	0.000479812	0.0085536	0.36	0	0	0	AC130469.1	chr19	TEC	--
ENSG00000240668.1	-5.69351	-2.69361	0.000479812	0.0085536	0.18	0.08	0	0	KRT8P36	chr3	processed_pseudogene	keratin 8 pseudogene 36
ENSG00000188388.10	-5.79516	-2.62857	0.000479812	0.0085536	0.1	0.13	0	0	GOLGA6L3	chr15	unprocessed_pseudogene	golgin A6 family-like 3
ENSG00000269921.1	-5.69012	-2.69531	0.000479812	0.0085536	0.43	0.26	0	0	RP11-646I6.5	chr4	lincRNA	--
ENSG00000131620.17	-5.7852	-2.63362	0.000479812	0.0085536	0.01	0.05	0	0	ANO1	chr11	protein_coding	anoctamin 1, calcium activated chloride channel
ENSG00000270116.1	-5.77859	-2.63698	0.000479812	0.0085536	0	0.67	0	0	AP001429.1	chr21	sense_intronic	--
ENSG00000223799.1	-5.70031	-2.6902	0.000479812	0.0085536	0.15	0.02	0	0	IL10RB-AS1	chr21	antisense	IL10RB antisense RNA 1 (head to head)
ENSG00000143199.17	-5.78189	-2.63531	0.000479812	0.0085536	0.01	0.06	0	0	ADCY10	chr1	protein_coding	adenylate cyclase 10 (soluble)
ENSG00000071242.11	-5.69012	-2.69531	0.000479812	0.0085536	0.03	0.02	0	0	RPS6KA2	chr6	protein_coding	ribosomal protein S6 kinase, 90kDa, polypeptide 2
ENSG00000111704.10	-5.70713	-2.68679	0.000479812	0.0085536	0.07	0	0	0	NANOG	chr12	protein_coding	Nanog homeobox
ENSG00000277566.1	-5.77859	-2.63698	0.000479812	0.0085536	0	0.61	0	0	RP11-545P7.9	chr12	sense_intronic	--
ENSG00000279333.1	-5.69691	-2.6919	0.000479812	0.0085536	0.08	0.02	0	0	RP11-75I2.3	chr1	TEC	--
ENSG00000276368.1	-5.79516	-2.62857	0.000479812	0.0085536	0.42	0.56	0	0	HIST1H2AJ	chr6	protein_coding	histone cluster 1, H2aj
ENSG00000253199.1	-5.70713	-2.68679	0.000479812	0.0085536	0.24	0	0	0	RP11-421P23.1	chr8	lincRNA	--
ENSG00000240219.1	-5.69012	-2.69531	0.000479812	0.0085536	0.1	0.06	0	0	RP11-430C7.5	chr1	lincRNA	--
ENSG00000266826.1	-5.70031	-2.6902	0.000479812	0.0085536	0.32	0.05	0	0	CTD-2200P10.1	chr17	processed_pseudogene	--
ENSG00000254656.1	-5.70713	-2.68679	0.000479812	0.0085536	0.09	0	0	0	RTL1	chr14	protein_coding	retrotransposon-like 1
ENSG00000198854.5	-5.70713	-2.68679	0.000479812	0.0085536	0.41	0	0	0	C1orf68	chr1	protein_coding	chromosome 1 open reading frame 68
ENSG00000272030.1	-5.77859	-2.63698	0.000479812	0.0085536	0	0.42	0	0	RP1-178F15.4	chr1	antisense	--
ENSG00000227507.2	-5.70713	-2.68679	0.000479812	0.0085536	0.43	0	0	0	LTB	chr6	protein_coding	lymphotoxin beta (TNF superfamily, member 3)
ENSG00000257954.1	-5.79849	-2.62689	0.000479812	0.0085536	0.3	0.29	0	0	RP11-161H23.10	chr12	processed_pseudogene	--
ENSG00000216588.8	-5.79849	-2.62689	0.000479812	0.0085536	0.2	0.19	0	0	IGSF23	chr19	protein_coding	immunoglobulin superfamily, member 23
ENSG00000269826.1	-5.70713	-2.68679	0.000479812	0.0085536	0.43	0	0	0	RP11-158I3.3	chr16	lincRNA	--
ENSG00000198959.11	-1.00283	8.9758	0.000493507	0.00877256	119.39	123.48	73.74	51.71	TGM2	chr20	protein_coding	transglutaminase 2
ENSG00000271826.5	-1.53121	-0.45439	0.0005011	0.00888845	0.58	0.33	0	0.31	PLS3-AS1	chrX	antisense	PLS3 antisense RNA 1
ENSG00000225205.5	-1.42203	-0.0360203	0.000504621	0.00894451	0.65	0.48	0.3	0.13	AC093818.1	chr2	antisense	--
ENSG00000146950.12	-1.70222	-0.784046	0.000509071	0.00900411	0.11	0.08	0	0.06	SHROOM2	chrX	protein_coding	shroom family member 2
ENSG00000112195.8	-2.37434	-1.78745	0.000530267	0.00930521	0	0.21	0	0.04	TREML2	chr6	protein_coding	triggering receptor expressed on myeloid cells-like 2
ENSG00000125872.7	-2.38551	-1.78149	0.000530267	0.00930521	0.05	0.21	0	0.05	LRRN4	chr20	protein_coding	leucine rich repeat neuronal 4
ENSG00000122574.10	-2.65136	-1.84789	0.000530267	0.00930521	0.06	0.06	0	0.02	WIPF3	chr7	protein_coding	WAS/WASL interacting protein family, member 3
ENSG00000152936.10	-2.64096	-1.85167	0.000530267	0.00930521	0.1	0.17	0.01	0.03	LMNTD1	chr12	protein_coding	lamin tail domain containing 1
ENSG00000277152.1	-2.32347	-1.83026	0.000530267	0.00930521	0.11	0	0	0.02	RP11-622C24.2	chr15	lincRNA	--
ENSG00000169903.6	-1.66961	-0.654965	0.000551434	0.00964349	0.42	0.36	0.07	0.18	TM4SF4	chr3	protein_coding	transmembrane 4 L six family member 4
ENSG00000154134.14	-1.09247	2.17355	0.000555983	0.00970254	0.93	1.28	0.6	0.48	ROBO3	chr11	protein_coding	roundabout, axon guidance receptor, homolog 3 (Drosophila)
ENSG00000256576.2	-1.1747	1.21209	0.000557683	0.00972538	2.14	1.76	0.91	0.87	RP13-977J11.2	chr12	lincRNA	--
ENSG00000164736.5	-1.79469	-0.967291	0.000564918	0.00982396	0.35	0.22	0	0.16	SOX17	chr8	protein_coding	SRY (sex determining region Y)-box 17
ENSG00000197249.12	-1.29313	0.480473	0.000578189	0.0100337	0.32	0.54	0.2	0.17	SERPINA1	chr14	protein_coding	serpin peptidase inhibitor, clade A (alpha-1 antiproteinase, antitrypsin), member 1
ENSG00000276966.1	-1.24783	0.61189	0.000588709	0.010202	5.29	6.88	2.03	3.26	HIST1H4E	chr6	protein_coding	histone cluster 1, H4e
ENSG00000247317.3	-1.74873	-0.913947	0.000596264	0.0103185	0.33	0.09	0	0.12	RP11-273G15.2	chr8	lincRNA	--
ENSG00000183018.8	-1.16117	1.33177	0.000603045	0.0104141	0.81	1	0.43	0.4	SPNS2	chr17	protein_coding	spinster homolog 2 (Drosophila)
ENSG00000129910.7	-2.8706	-2.00517	0.000613978	0.0105442	0.2	0.03	0	0.03	CDH15	chr16	protein_coding	cadherin 15, type 1, M-cadherin (myotubule)
ENSG00000172554.11	-2.80884	-2.04746	0.000613978	0.0105442	0.34	0	0	0.04	SNTG2	chr2	protein_coding	syntrophin, gamma 2
ENSG00000263069.5	-2.06846	-1.4604	0.000621996	0.0106524	0.14	0.11	0.01	0.05	CTD-2047H16.4	chr17	antisense	--
ENSG00000224892.6	-2.24519	-1.66858	0.000657455	0.0111888	0.19	0.57	0.06	0.11	RPS4XP16	chr13	transcribed_processed_pseudogene	ribosomal protein S4X pseudogene 16
ENSG00000131435.12	-1.18252	1.01965	0.000659965	0.0111888	1.16	1.05	0.39	0.61	PDLIM4	chr5	protein_coding	PDZ and LIM domain 4
ENSG00000254991.1	-1.23938	0.700531	0.000662248	0.0111888	2.66	1.87	1.7	0.3	RP13-631K18.3	chr11	lincRNA	--
ENSG00000226521.7	-3.80334	-2.38689	0.000666832	0.0111888	0	0.29	0	0.02	AC126365.1	chr17	transcribed_unprocessed_pseudogene	--
ENSG00000091536.16	-3.74501	-2.42913	0.000666832	0.0111888	0.03	0.01	0	0	MYO15A	chr17	protein_coding	myosin XVA
ENSG00000162526.6	-3.81917	-2.37872	0.000666832	0.0111888	0.12	0.22	0	0.02	TSSK3	chr1	protein_coding	testis-specific serine kinase 3
ENSG00000002726.19	-3.80334	-2.38689	0.000666832	0.0111888	0	0.13	0	0.01	AOC1	chr7	protein_coding	amine oxidase, copper containing 1
ENSG00000131080.14	-3.81599	-2.38036	0.000666832	0.0111888	0.04	0.09	0	0.01	EDA2R	chrX	protein_coding	ectodysplasin A2 receptor
ENSG00000260765.2	-3.7353	-2.43408	0.000666832	0.0111888	0.18	0.17	0	0.02	CES1P2	chr16	unprocessed_pseudogene	carboxylesterase 1 pseudogene 2
ENSG00000267405.1	-3.74825	-2.42747	0.000666832	0.0111888	0.61	0.19	0	0.05	CTC-296K1.4	chr17	lincRNA	--
ENSG00000225163.3	-3.81402	-2.37952	0.000666832	0.0111888	0.29	0.73	0.06	0	LINC00618	chr14	lincRNA	long intergenic non-protein coding RNA 618
ENSG00000221986.6	-3.17731	-2.19893	0.000676746	0.0113093	0.38	0.04	0	0.04	MYBPHL	chr1	protein_coding	myosin binding protein H-like
ENSG00000276851.1	-3.16176	-2.20698	0.000676746	0.0113093	0.61	0.33	0	0.09	RP5-875H18.9	chr17	lincRNA	--
ENSG00000238120.1	-1.42553	-0.215222	0.000679251	0.0113435	2.19	1.78	0.58	0.93	LINC01589	chr22	antisense	long intergenic non-protein coding RNA 1589
ENSG00000244675.2	-2.10822	-1.42112	0.000698343	0.0116155	0.21	0.12	0.08	0	AC108676.1	chr3	sense_overlapping	--
ENSG00000231991.4	-1.95982	-1.38877	0.000698343	0.0116155	0.73	0.24	0.14	0.1	ANXA2P2	chr9	processed_pseudogene	annexin A2 pseudogene 2
ENSG00000151572.16	-1.0723	2.14378	0.000724049	0.0119869	1.15	1.52	0.59	0.73	ANO4	chr12	protein_coding	anoctamin 4
ENSG00000246465.1	-1.87658	-1.3288	0.0007669	0.0125706	0.37	0.05	0	0.11	RP11-57A19.2	chr16	lincRNA	--
ENSG00000145723.16	-1.15283	1.15682	0.000770994	0.0126293	1.16	0.56	0.47	0.32	GIN1	chr5	protein_coding	gypsy retrotransposon integrase 1
ENSG00000257642.1	-1.51963	-0.377305	0.000781977	0.0127672	1.06	2.42	1	0.29	RP11-474B16.1	chr12	antisense	--
ENSG00000270141.3	-1.70659	-0.85278	0.000804328	0.0130785	1.02	1.56	0.11	0.69	TERC	chr3	lincRNA	telomerase RNA component
ENSG00000144355.14	-1.07266	1.87579	0.000805238	0.0130785	1.77	1.65	0.92	0.76	DLX1	chr2	protein_coding	distal-less homeobox 1
ENSG00000262664.2	-1.2081	0.737507	0.000817362	0.0132321	1.36	2.3	0.59	1.05	OVCA2	chr17	protein_coding	ovarian tumor suppressor candidate 2
ENSG00000235523.1	-1.83937	-1.2332	0.000827827	0.0132321	1.7	1.28	0.08	0.74	RP11-63P12.7	chr9	lincRNA	--
ENSG00000175600.15	-1.158	1.03298	0.00085702	0.0132321	1.5	1.43	0.45	0.9	SUGCT	chr7	protein_coding	succinyl-CoA:glutarate-CoA transferase
ENSG00000236120.6	-5.6766	-2.7021	0.00086907	0.0132321	0.1	0.25	0	0	RP11-733O18.1	chrX	lincRNA	--
ENSG00000251281.1	-5.68673	-2.69701	0.00086907	0.0132321	0.46	0.38	0	0	CTD-2066L21.2	chr5	lincRNA	--
ENSG00000260646.1	-5.57571	-2.7656	0.00086907	0.0132321	0.43	0.08	0	0	LA16c-385E7.1	chr16	lincRNA	--
ENSG00000256571.1	-5.57226	-2.76731	0.00086907	0.0132321	0.5	0.16	0	0	RP11-274J7.2	chr12	sense_intronic	--
ENSG00000138400.12	-5.66652	-2.70718	0.00086907	0.0132321	0	0.13	0	0	MDH1B	chr2	protein_coding	malate dehydrogenase 1B, NAD (soluble)
ENSG00000111834.12	-5.57226	-2.76731	0.00086907	0.0132321	0.09	0.03	0	0	RSPH4A	chr6	protein_coding	radial spoke head 4 homolog A (Chlamydomonas)
ENSG00000111245.14	-5.68673	-2.69701	0.00086907	0.0132321	0.23	0.19	0	0	MYL2	chr12	protein_coding	myosin, light chain 2, regulatory, cardiac, slow
ENSG00000179304.16	-5.68335	-2.69871	0.00086907	0.0132321	0.04	0.05	0	0	FAM156B	chrX	protein_coding	family with sequence similarity 156, member B
ENSG00000100197.20	-5.57571	-2.7656	0.00086907	0.0132321	0.17	0.03	0	0	CYP2D6	chr22	protein_coding	cytochrome P450, family 2, subfamily D, polypeptide 6
ENSG00000256542.2	-5.57226	-2.76731	0.00086907	0.0132321	0.09	0.03	0	0	RP13-895J2.3	chr12	antisense	--
ENSG00000196600.12	-5.66652	-2.70718	0.00086907	0.0132321	0	0.19	0	0	SLC22A25	chr11	protein_coding	solute carrier family 22, member 25
ENSG00000258713.2	-5.58263	-2.76216	0.00086907	0.0132321	0.47	0	0	0	C20orf141	chr20	protein_coding	chromosome 20 open reading frame 141
ENSG00000236375.3	-5.66652	-2.70718	0.00086907	0.0132321	0	0.5	0	0	POU5F1P5	chr10	processed_pseudogene	POU class 5 homeobox 1 pseudogene 5
ENSG00000260310.1	-5.58263	-2.76216	0.00086907	0.0132321	0.82	0	0	0	RP11-27M24.2	chr16	sense_intronic	--
ENSG00000164707.15	-5.66652	-2.70718	0.00086907	0.0132321	0	0.11	0	0	SLC13A4	chr7	protein_coding	solute carrier family 13 (sodium/sulfate symporter), member 4
ENSG00000282021.1	-5.56881	-2.76903	0.00086907	0.0132321	0.1	0.05	0	0	CTD-2336O2.3	chr8	lincRNA	--
ENSG00000163885.11	-5.58263	-2.76216	0.00086907	0.0132321	0.16	0	0	0	CCDC37	chr3	protein_coding	coiled-coil domain containing 37
ENSG00000248377.1	-5.56881	-2.76903	0.00086907	0.0132321	0.76	0.36	0	0	HMGN1P9	chr3	processed_pseudogene	high mobility group nucleosome binding domain 1 pseudogene
ENSG00000247675.6	-5.66987	-2.70549	0.00086907	0.0132321	0.02	0.19	0	0	LRP4-AS1	chr11	antisense	LRP4 antisense RNA 1
ENSG00000274758.1	-5.56881	-2.76903	0.00086907	0.0132321	1.12	0.54	0	0	RP1-59D14.10	chr17	antisense	--
ENSG00000279368.1	-5.66652	-2.70718	0.00086907	0.0132321	0	0.18	0	0	RP1-80N2.4	chr6	TEC	--
ENSG00000257242.6	-5.66652	-2.70718	0.00086907	0.0132321	0	0.16	0	0	C12orf79	chr12	protein_coding	chromosome 12 open reading frame 79
ENSG00000232412.1	-5.66652	-2.70718	0.00086907	0.0132321	0	1	0	0	RP1-315G1.3	chrX	lincRNA	--
ENSG00000204967.10	-5.67997	-2.70041	0.00086907	0.0132321	0.01	0.02	0	0	PCDHA4	chr5	protein_coding	protocadherin alpha 4
ENSG00000226482.1	-5.66652	-2.70718	0.00086907	0.0132321	0	0.09	0	0	ADIPOQ-AS1	chr3	antisense	ADIPOQ antisense RNA 1
ENSG00000281325.1	-5.67324	-2.7038	0.00086907	0.0132321	0.04	0.15	0	0	AC016549.1	chr5	protein_coding	--
ENSG00000104941.7	-5.66652	-2.70718	0.00086907	0.0132321	0	0.13	0	0	RSPH6A	chr19	protein_coding	radial spoke head 6 homolog A (Chlamydomonas)
ENSG00000237560.5	-5.58263	-2.76216	0.00086907	0.0132321	0.54	0	0	0	LINC01497	chr17	lincRNA	long intergenic non-protein coding RNA 1497
ENSG00000251656.1	-5.68673	-2.69701	0.00086907	0.0132321	0.42	0.35	0	0	CTD-2201E18.4	chr5	processed_pseudogene	--
ENSG00000166961.14	-5.58263	-2.76216	0.00086907	0.0132321	0.19	0	0	0	MS4A15	chr11	protein_coding	membrane-spanning 4-domains, subfamily A, member 15
ENSG00000157343.8	-5.66652	-2.70718	0.00086907	0.0132321	0	0.23	0	0	ARMC12	chr6	protein_coding	armadillo repeat containing 12
ENSG00000269895.1	-5.57917	-2.76388	0.00086907	0.0132321	0.27	0.02	0	0	AP000654.4	chr11	lincRNA	--
ENSG00000236094.1	-5.58263	-2.76216	0.00086907	0.0132321	0.87	0	0	0	LINC00545	chr13	lincRNA	long intergenic non-protein coding RNA 545
ENSG00000131634.13	-5.66652	-2.70718	0.00086907	0.0132321	0	0.16	0	0	TMEM204	chr16	protein_coding	transmembrane protein 204
ENSG00000227070.1	-5.58263	-2.76216	0.00086907	0.0132321	0.98	0	0	0	RP11-191G24.1	chr1	antisense	--
ENSG00000268849.5	-5.66652	-2.70718	0.00086907	0.0132321	0	0.44	0	0	SIGLEC22P	chr19	transcribed_unprocessed_pseudogene	sialic acid binding Ig-like lectin 22, pseudogene
ENSG00000168505.6	-1.17109	0.933557	0.00087396	0.0132879	1.08	1.11	0.52	0.48	GBX2	chr2	protein_coding	gastrulation brain homeobox 2
ENSG00000255458.5	-1.60127	-0.701271	0.000875077	0.0132879	0.25	0.41	0.05	0.17	RP11-539G18.3	chr4	lincRNA	--
ENSG00000257219.5	-2.19223	-1.52057	0.000878655	0.0133209	0.42	0.4	0.19	0	RP11-54A9.1	chr12	lincRNA	--
ENSG00000282057.1	-1.7965	-1.15719	0.000881525	0.0133563	0.2	0.15	0	0.1	RP4-621F18.2	chr1	lincRNA	--
ENSG00000198488.10	-1.09852	1.49316	0.000890354	0.0134736	1.28	1.48	0.71	0.62	B3GNT6	chr11	protein_coding	UDP-GlcNAc:betaGal beta-1,3-N-acetylglucosaminyltransferase 6
ENSG00000232721.2	-1.47913	-0.536759	0.000922351	0.0139069	0.36	0.28	0.05	0.18	RP11-403I13.5	chr1	lincRNA	--
ENSG00000167755.13	-1.75998	-1.08306	0.000928522	0.0139745	0.36	0.25	0	0.18	KLK6	chr19	protein_coding	kallikrein-related peptidase 6
ENSG00000168062.9	-1.47706	-0.488846	0.000934061	0.0140494	0.46	0.31	0.01	0.26	BATF2	chr11	protein_coding	basic leucine zipper transcription factor, ATF-like 2
ENSG00000176927.14	-2.77861	-2.06323	0.00095214	0.0142437	0.06	0.05	0	0.01	EFCAB5	chr17	protein_coding	EF-hand calcium binding domain 5
ENSG00000270542.1	-2.83494	-2.02392	0.00095214	0.0142437	1.04	2.18	0	0.43	RP11-311H10.7	chr9	processed_pseudogene	--
ENSG00000249286.1	-2.82903	-2.02703	0.00095214	0.0142437	0.13	0.46	0	0.08	AMD1P3	chr5	processed_pseudogene	adenosylmethionine decarboxylase 1 pseudogene 3
ENSG00000271334.5	-1.24588	0.368381	0.000958514	0.0143218	2.81	2.54	1.35	0.98	CTD-2078B5.2	chr5	lincRNA	--
ENSG00000169213.6	-1.13401	1.18969	0.000970474	0.0144517	0.26	0.18	0.17	0.04	RAB3B	chr1	protein_coding	RAB3B, member RAS oncogene family
ENSG00000232593.6	-1.29804	0.0790991	0.000981204	0.0145731	0.77	0.52	0.11	0.42	KANTR	chrX	lincRNA	KDM5C adjacent non-coding transcript
ENSG00000261713.6	-1.3686	-0.119916	0.0009818	0.0145732	0.47	0.3	0.16	0.14	SSTR5-AS1	chr16	processed_transcript	SSTR5 antisense RNA 1
ENSG00000069020.18	-1.22318	0.59097	0.0010375	0.015316	0.16	0.14	0.09	0.04	MAST4	chr5	protein_coding	microtubule associated serine/threonine kinase family member 4
ENSG00000164845.16	-1.12246	1.20202	0.00104486	0.0153988	3.26	2.46	1.22	1.48	FAM86FP	chr12	transcribed_unprocessed_pseudogene	family with sequence similarity 86, member F, pseudogene
ENSG00000255045.1	-1.84772	-1.33642	0.00105071	0.0154483	1.45	0.79	0.32	0.3	RP11-677M14.2	chr11	antisense	--
ENSG00000168993.14	-1.02036	2.33657	0.00105714	0.0155245	3.24	2.42	1.6	1.28	CPLX1	chr4	protein_coding	complexin 1
ENSG00000058335.15	-1.23673	0.433719	0.00107434	0.0157399	0.25	0.22	0.08	0.12	RASGRF1	chr15	protein_coding	Ras protein-specific guanine nucleotide-releasing factor 1
ENSG00000249614.1	-1.59323	-0.776175	0.00108317	0.0158505	1.24	0.6	0.21	0.4	RP11-703G6.1	chr4	lincRNA	--
ENSG00000280414.1	-3.14243	-2.21336	0.00108922	0.0158643	0.06	0.1	0.02	0	RP11-572N21.1	chr2	TEC	--
ENSG00000253356.1	-3.12397	-2.22296	0.00108922	0.0158643	0	0.87	0.1	0	RP11-90P5.2	chr8	antisense	--
ENSG00000279908.1	-1.49777	-0.708519	0.00110174	0.016009	0.28	0.19	0.03	0.14	RP11-325I22.3	chr5	TEC	--
ENSG00000258101.2	-1.2683	0.195767	0.00112229	0.0161962	0.51	1.4	0.24	0.59	RP11-977B10.2	chr12	antisense	--
ENSG00000275812.1	-3.7301	-2.43489	0.00112701	0.0161962	0.59	0.75	0.09	0	RP4-697K14.15	chr20	antisense	--
ENSG00000180316.11	-3.64678	-2.48937	0.00112701	0.0161962	0.14	0.05	0.01	0	PNPLA1	chr6	protein_coding	patatin-like phospholipase domain containing 1
ENSG00000204952.2	-3.66197	-2.48355	0.00112701	0.0161962	0.2	0	0	0.01	FBXO47	chr17	protein_coding	F-box protein 47
ENSG00000269952.1	-3.63889	-2.49522	0.00112701	0.0161962	0.68	0.57	0	0.08	RP11-324I22.3	chr10	sense_intronic	--
ENSG00000237187.8	-1.03204	2.1016	0.00112989	0.0162282	1.01	0.6	0.37	0.44	NR2F1-AS1	chr5	antisense	NR2F1 antisense RNA 1
ENSG00000204941.13	-1.33056	-0.0328122	0.00115387	0.0165249	0.47	0.22	0.12	0.16	PSG5	chr19	protein_coding	pregnancy specific beta-1-glycoprotein 5
ENSG00000261649.5	-1.34063	-0.0699996	0.00115732	0.0165552	0.62	0.29	0.11	0.25	GOLGA6L7P	chr15	transcribed_unprocessed_pseudogene	golgin A6 family-like 7, pseudogene
ENSG00000259674.1	-1.40755	-0.419173	0.00116009	0.0165701	2.06	0.34	0.4	0.5	RP11-356M20.1	chr15	processed_pseudogene	--
ENSG00000164266.10	-1.14541	0.806474	0.00119952	0.0170011	1.31	1.58	0.31	1.03	SPINK1	chr5	protein_coding	serine peptidase inhibitor, Kazal type 1
ENSG00000177725.5	-2.52689	-1.93139	0.00120219	0.0170011	0.14	0.14	0	0.05	CTD-2530N21.5	chr8	sense_overlapping	--
ENSG00000152784.15	-2.23243	-1.88587	0.00120219	0.0170011	0.1	0.06	0	0.03	PRDM8	chr4	protein_coding	PR domain containing 8
ENSG00000087116.13	-2.56429	-1.89587	0.00120219	0.0170011	0.02	0.07	0.02	0	ADAMTS2	chr5	protein_coding	ADAM metallopeptidase with thrombospondin type 1 motif, 2
ENSG00000183307.3	-2.24418	-1.87975	0.00120219	0.0170011	0.11	0.03	0	0.03	CECR6	chr22	protein_coding	cat eye syndrome chromosome region, candidate 6
ENSG00000131187.9	-1.05783	1.65074	0.00120708	0.0170508	1.64	2.08	0.91	0.94	F12	chr5	protein_coding	coagulation factor XII (Hageman factor)
ENSG00000115112.7	-1.21432	0.420404	0.00121546	0.0171302	0.17	0.19	0.07	0.09	TFCP2L1	chr2	protein_coding	transcription factor CP2-like 1
ENSG00000130433.7	-1.05101	1.74131	0.00122201	0.017203	2.04	2.35	0.95	1.24	CACNG6	chr19	protein_coding	calcium channel, voltage-dependent, gamma subunit 6
ENSG00000105146.12	-2.13249	-1.56282	0.00124095	0.0174499	0.16	0.35	0.09	0.03	AURKC	chr19	protein_coding	aurora kinase C
ENSG00000205089.7	-1.61342	-0.894418	0.00133157	0.0185145	0.12	0.37	0.15	0.02	CCNI2	chr5	protein_coding	cyclin I family, member 2
ENSG00000278192.1	-1.87989	-1.44966	0.00134881	0.018681	0.4	0.08	0.01	0.11	RP5-1056H1.2	chr20	lincRNA	--
ENSG00000227158.1	-2.03281	-1.46817	0.00134881	0.018681	0.22	0.64	0.23	0	AC073621.2	chr17	processed_pseudogene	--
ENSG00000275894.1	-1.59448	-0.845988	0.00135433	0.0187377	0.96	1	0.24	0.42	RP3-453C12.14	chr20	sense_intronic	--
ENSG00000138669.9	-1.5224	-0.673735	0.00139701	0.0192841	0.23	0.09	0.09	0.02	PRKG2	chr4	protein_coding	protein kinase, cGMP-dependent, type II
ENSG00000180998.11	-1.36397	-0.294302	0.00140209	0.0193434	0.28	0.24	0.12	0.09	GPR137C	chr14	protein_coding	G protein-coupled receptor 137C
ENSG00000036448.9	-1.3918	-0.338239	0.00140653	0.0193938	0.15	0.23	0.02	0.13	MYOM2	chr8	protein_coding	myomesin 2
ENSG00000198788.8	-2.3473	-1.80622	0.00141911	0.0194807	0.08	0.07	0.01	0.02	MUC2	chr11	processed_transcript	mucin 2, oligomeric mucus/gel-forming
ENSG00000131044.16	-2.09041	-1.77389	0.00141911	0.0194807	0.08	0.11	0.01	0.04	TTLL9	chr20	protein_coding	tubulin tyrosine ligase-like family member 9
ENSG00000255150.1	-1.10687	1.02039	0.00143348	0.0196563	1.84	1.56	0.67	0.95	EID3	chr12	protein_coding	EP300 interacting inhibitor of differentiation 3
ENSG00000233559.1	-1.21908	0.290616	0.00143575	0.0196765	0.88	0.97	0.41	0.41	AC016831.7	chr7	lincRNA	--
ENSG00000244151.1	-1.80319	-1.36888	0.00143891	0.0196982	0.47	0.31	0.07	0.15	RP11-148K1.12	chr7	antisense	--
ENSG00000235529.1	-2.71	-2.10869	0.00147779	0.0201526	0.54	0.33	0	0.12	AGAP1-IT1	chr2	sense_intronic	AGAP1 intronic transcript 1
ENSG00000250548.6	-2.71348	-2.10151	0.00147779	0.0201526	0.09	0.03	0.02	0	RP11-47I22.2	chr14	lincRNA	--
ENSG00000184545.10	-1.02324	1.83846	0.00149641	0.020373	1.05	0.89	0.48	0.5	DUSP8	chr11	protein_coding	dual specificity phosphatase 8
ENSG00000244733.5	-1.08443	1.0787	0.00150886	0.0203989	1.23	1.55	0.74	0.63	RP11-506M13.3	chr10	lincRNA	--
ENSG00000159164.9	-1.90446	-1.29037	0.00151321	0.0203989	0.08	0.13	0.05	0.01	SV2A	chr1	protein_coding	synaptic vesicle glycoprotein 2A
ENSG00000084628.9	-1.12432	0.880422	0.00153601	0.0203989	0.91	0.83	0.38	0.44	NKAIN1	chr1	protein_coding	Na+/K+ transporting ATPase interacting 1
ENSG00000186446.11	-1.09869	1.03091	0.00154828	0.0203989	0.79	0.68	0.29	0.42	ZNF501	chr3	protein_coding	zinc finger protein 501
ENSG00000258955.1	-1.84869	-1.20749	0.00157368	0.0203989	0.66	0.92	0.46	0	LINC00519	chr14	lincRNA	long intergenic non-protein coding RNA 519
ENSG00000280161.1	-1.70497	-1.21148	0.00157368	0.0203989	1.09	0.06	0.18	0.16	CTC-205M6.1	chr5	TEC	--
ENSG00000171777.15	-5.44662	-2.84155	0.00158539	0.0203989	0.1	0	0	0	RASGRP4	chr19	protein_coding	RAS guanyl releasing protein 4
ENSG00000277948.1	-5.55507	-2.77587	0.00158539	0.0203989	0.52	1.16	0	0	uc_338	chr2	misc_RNA	--
ENSG00000241255.1	-5.44662	-2.84155	0.00158539	0.0203989	0.81	0	0	0	RP1-89D4.1	chr11	processed_pseudogene	--
ENSG00000254142.2	-5.54823	-2.77929	0.00158539	0.0203989	0.04	0.35	0	0	RP11-53M11.3	chr8	lincRNA	--
ENSG00000089101.17	-5.44662	-2.84155	0.00158539	0.0203989	0.06	0	0	0	CFAP61	chr20	protein_coding	cilia and flagella associated protein 61
ENSG00000229474.6	-5.4431	-2.84328	0.00158539	0.0203989	0.14	0.01	0	0	PATL2	chr15	protein_coding	protein associated with topoisomerase II homolog 2 (yeast)
ENSG00000215571.5	-5.44662	-2.84155	0.00158539	0.0203989	0.19	0	0	0	GRK6P1	chr13	processed_pseudogene	G protein-coupled receptor kinase 6 pseudogene 1
ENSG00000240935.6	-5.54482	-2.78099	0.00158539	0.0203989	0	0.49	0	0	PLGLA	chr2	transcribed_unprocessed_pseudogene	plasminogen-like A (pseudogene)
ENSG00000220563.1	-5.54482	-2.78099	0.00158539	0.0203989	0	0.42	0	0	PKMP3	chr6	processed_pseudogene	pyruvate kinase, muscle pseudogene 3
ENSG00000165178.9	-5.56536	-2.77074	0.00158539	0.0203989	0.14	0.1	0	0	NCF1C	chr7	unprocessed_pseudogene	neutrophil cytosolic factor 1C pseudogene
ENSG00000198857.3	-5.44662	-2.84155	0.00158539	0.0203989	0.29	0	0	0	HSD3BP5	chr1	transcribed_unprocessed_pseudogene	hydroxy-delta-5-steroid dehydrogenase, 3 beta, pseudogene 5
ENSG00000228812.7	-5.56193	-2.77245	0.00158539	0.0203989	0.23	0.24	0	0	LAMA5-AS1	chr20	antisense	LAMA5 antisense RNA 1
ENSG00000233586.1	-5.54482	-2.78099	0.00158539	0.0203989	0	0.58	0	0	RP11-763B22.3	chr1	processed_pseudogene	--
ENSG00000258302.2	-5.44662	-2.84155	0.00158539	0.0203989	0.19	0	0	0	RP11-981P6.1	chr12	antisense	--
ENSG00000223390.1	-5.44662	-2.84155	0.00158539	0.0203989	0.42	0	0	0	RP11-91A18.4	chr1	antisense	--
ENSG00000163793.12	-5.44662	-2.84155	0.00158539	0.0203989	0.15	0	0	0	DNAJC5G	chr2	protein_coding	DnaJ (Hsp40) homolog, subfamily C, member 5 gamma
ENSG00000141744.3	-5.44662	-2.84155	0.00158539	0.0203989	0.22	0	0	0	PNMT	chr17	protein_coding	phenylethanolamine N-methyltransferase
ENSG00000226644.5	-5.44662	-2.84155	0.00158539	0.0203989	0.6	0	0	0	RP11-128M1.1	chr20	lincRNA	--
ENSG00000212443.1	-5.54482	-2.78099	0.00158539	0.0203989	0	1.2	0	0	SNORA53	chr12	snoRNA	small nucleolar RNA, H/ACA box 53
ENSG00000250033.5	-5.54482	-2.78099	0.00158539	0.0203989	0	0.06	0	0	SLC7A11-AS1	chr4	processed_transcript	SLC7A11 antisense RNA 1
ENSG00000177464.4	-5.56536	-2.77074	0.00158539	0.0203989	0.06	0.04	0	0	GPR4	chr19	protein_coding	G protein-coupled receptor 4
ENSG00000250186.3	-5.54482	-2.78099	0.00158539	0.0203989	0	0.31	0	0	RP11-1079K10.4	chr17	antisense	--
ENSG00000243810.1	-5.55507	-2.77587	0.00158539	0.0203989	0.17	0.38	0	0	RP5-1096J16.1	chr20	antisense	--
ENSG00000272509.1	-5.56536	-2.77074	0.00158539	0.0203989	0.42	0.29	0	0	RP11-347C18.5	chr8	antisense	--
ENSG00000250420.8	-5.54482	-2.78099	0.00158539	0.0203989	0	0.09	0	0	AACSP1	chr5	transcribed_unprocessed_pseudogene	acetoacetyl-CoA synthetase pseudogene 1
ENSG00000244097.1	-5.4431	-2.84328	0.00158539	0.0203989	0.39	0.04	0	0	RPS4XP17	chr17	processed_pseudogene	ribosomal protein S4X pseudogene 17
ENSG00000255327.1	-5.44662	-2.84155	0.00158539	0.0203989	0.42	0	0	0	RP11-555G19.1	chr11	lincRNA	--
ENSG00000233183.2	-5.44662	-2.84155	0.00158539	0.0203989	0.03	0	0	0	RP3-468B3.2	chr6	lincRNA	--
ENSG00000240063.1	-5.44662	-2.84155	0.00158539	0.0203989	0.17	0	0	0	RP11-225N10.1	chr3	antisense	--
ENSG00000243116.1	-5.56536	-2.77074	0.00158539	0.0203989	0.22	0.15	0	0	RP11-564C24.1	chr3	processed_pseudogene	--
ENSG00000241061.3	-5.43608	-2.84674	0.00158539	0.0203989	0.25	0.09	0	0	RPL5P1	chr15	processed_pseudogene	ribosomal protein L5 pseudogene 1
ENSG00000025039.14	-5.54482	-2.78099	0.00158539	0.0203989	0	0.06	0	0	RRAGD	chr6	protein_coding	Ras-related GTP binding D
ENSG00000280321.1	-5.54482	-2.78099	0.00158539	0.0203989	0	0.18	0	0	RP11-1110F20.1	chr11	TEC	--
ENSG00000137265.14	-5.54482	-2.78099	0.00158539	0.0203989	0	0.06	0	0	IRF4	chr6	protein_coding	interferon regulatory factor 4
ENSG00000271414.1	-5.44662	-2.84155	0.00158539	0.0203989	0.73	0	0	0	RP11-751K21.1	chr7	processed_pseudogene	--
ENSG00000266239.2	-5.56193	-2.77245	0.00158539	0.0203989	1.46	1.47	0	0	AL513327.1	chr1	miRNA	--
ENSG00000235643.1	-5.56193	-2.77245	0.00158539	0.0203989	0.13	0.13	0	0	RP1-69M21.2	chr1	lincRNA	--
ENSG00000279070.2	-5.55849	-2.77416	0.00158539	0.0203989	0.07	0.1	0	0	RP11-287D1.2	chr2	lincRNA	--
ENSG00000213600.3	-5.43959	-2.84501	0.00158539	0.0203989	0.71	0.15	0	0	XXcos-LUCA16.1	chr3	sense_intronic	--
ENSG00000179219.5	-5.43608	-2.84674	0.00158539	0.0203989	0.14	0.05	0	0	LINC00311	chr16	lincRNA	long intergenic non-protein coding RNA 311
ENSG00000204363.4	-5.44662	-2.84155	0.00158539	0.0203989	0.25	0	0	0	SPANXN5	chrX	protein_coding	SPANX family, member N5
ENSG00000274859.1	-5.55507	-2.77587	0.00158539	0.0203989	0.3	0.66	0	0	RP11-136L23.2	chr12	antisense	--
ENSG00000146094.13	-1.01483	1.89558	0.00158903	0.0204246	1.58	1.05	0.83	0.51	DOK3	chr5	protein_coding	docking protein 3
ENSG00000239332.5	-1.13179	0.78665	0.00161128	0.0206785	0.81	1.13	0.33	0.58	LINC01119	chr2	lincRNA	long intergenic non-protein coding RNA 1119
ENSG00000218227.3	-1.6533	-1.05265	0.00166043	0.0212003	1.37	0.69	0.29	0.36	RP11-889L3.1	chr5	processed_pseudogene	--
ENSG00000232527.7	-1.2366	0.213302	0.00167523	0.0213777	1.93	1.49	0.76	0.73	RP11-14N7.2	chr1	lincRNA	--
ENSG00000226754.1	-1.34191	-0.313177	0.00168409	0.0214686	1.18	0.53	0.34	0.34	RP5-1024G6.5	chr1	antisense	--
ENSG00000250874.1	-1.60677	-0.998952	0.00168989	0.0215316	0.71	0.17	0.12	0.17	CTC-480C2.1	chr5	lincRNA	--
ENSG00000263590.2	-1.38244	-0.542642	0.00173525	0.0220191	0.23	0.09	0.04	0.08	RP11-403I13.7	chr1	lincRNA	--
ENSG00000258461.5	-1.51728	-0.813492	0.00173797	0.0220423	0.23	0.13	0.1	0.03	RP11-164J13.1	chr15	processed_transcript	--
ENSG00000226107.1	-3.04563	-2.27607	0.0017559	0.0221567	0	1.6	0.1	0.09	AC004383.3	chrX	processed_pseudogene	--
ENSG00000172426.15	-3.04369	-2.27525	0.0017559	0.0221567	0	0.18	0.02	0	RSPH9	chr6	protein_coding	radial spoke head 9 homolog (Chlamydomonas)
ENSG00000236297.1	-2.99739	-2.31331	0.0017559	0.0221567	0.39	0.15	0	0.06	RP11-175P19.2	chr3	transcribed_processed_pseudogene	--
ENSG00000183535.9	-3.00059	-2.31168	0.0017559	0.0221567	0.11	0.03	0	0.02	COL18A1-AS1	chr21	antisense	COL18A1 antisense RNA 1
ENSG00000118194.18	-3.06003	-2.27046	0.0017559	0.0221567	0.09	0.25	0	0.04	TNNT2	chr1	protein_coding	troponin T type 2 (cardiac)
ENSG00000238178.6	-1.13806	0.600049	0.00177492	0.0223853	1.81	1.75	0.47	1.19	RP11-431J24.2	chrX	antisense	--
ENSG00000251192.7	-1.10789	0.778808	0.00177733	0.0224042	0.52	0.5	0.25	0.24	ZNF674	chrX	protein_coding	zinc finger protein 674
ENSG00000269899.1	-2.45003	-1.9804	0.0018109	0.0227122	0.82	1.71	0	0.45	RP11-589N15.2	chr8	sense_intronic	--
ENSG00000168454.11	-2.47226	-1.96174	0.0018109	0.0227122	0.16	0.04	0.04	0	TXNDC2	chr18	protein_coding	thioredoxin domain containing 2 (spermatozoa)
ENSG00000170373.8	-1.26688	-0.0260306	0.00183814	0.0229957	1.19	1.56	0.76	0.43	CST1	chr20	protein_coding	cystatin SN
ENSG00000245954.6	-1.98686	-1.49899	0.00187321	0.0233053	0.14	0.39	0.14	0	RP11-18H21.1	chr4	lincRNA	--
ENSG00000270246.3	-1.86042	-1.46171	0.00187321	0.0233053	1.01	0.74	0	0.47	RP11-701H24.8	chr15	sense_intronic	--
ENSG00000081148.11	-3.53676	-2.55655	0.00191091	0.0236205	0.03	0.02	0	0	IMPG2	chr3	protein_coding	interphotoreceptor matrix proteoglycan 2
ENSG00000262823.1	-3.53676	-2.55655	0.00191091	0.0236205	0.3	0.16	0.03	0	RP13-580F15.2	chr17	antisense	--
ENSG00000274363.1	-1.76931	-1.39706	0.00196935	0.0241984	0.87	0.4	0	0.36	RP11-104O19.4	chr17	lincRNA	--
ENSG00000103472.9	-1.18883	0.365093	0.00201455	0.0246805	0.48	0.85	0.42	0.19	RRN3P2	chr16	transcribed_unprocessed_pseudogene	RNA polymerase I transcription factor homolog (S. cerevisiae) pseudogene 2
ENSG00000142959.4	-1.76955	-1.2777	0.00204404	0.0249801	0.09	0.38	0	0.14	BEST4	chr1	protein_coding	bestrophin 4
ENSG00000162723.9	-1.72814	-1.29707	0.00204404	0.0249801	0.25	0.59	0.12	0.14	SLAMF9	chr1	protein_coding	SLAM family member 9
ENSG00000229299.2	-2.04422	-1.80688	0.00208451	0.0253873	0.91	0.59	0	0.35	RP4-583P15.10	chr20	antisense	--
ENSG00000162711.16	-2.04422	-1.80688	0.00208451	0.0253873	0.09	0.06	0	0.04	NLRP3	chr1	protein_coding	NLR family, pyrin domain containing 3
ENSG00000220583.1	-2.04422	-1.80688	0.00208451	0.0253873	1.16	0.75	0	0.44	RPL35P2	chr6	processed_pseudogene	ribosomal protein L35 pseudogene 2
ENSG00000178445.8	-1.38459	-0.482305	0.00211092	0.0256586	0.07	0.38	0.06	0.12	GLDC	chr9	protein_coding	glycine dehydrogenase (decarboxylating)
ENSG00000129991.12	-1.66839	-1.12241	0.00214209	0.0259413	0.18	1	0.31	0.09	TNNI3	chr19	protein_coding	troponin I type 3 (cardiac)
ENSG00000233030.2	-1.3815	-0.604114	0.00214967	0.0260023	0.39	0.08	0.04	0.14	RP11-196G18.3	chr1	antisense	--
ENSG00000163157.14	-1.60319	-1.08105	0.00217098	0.0261797	0.51	0.41	0.18	0.13	TMOD4	chr1	protein_coding	tropomodulin 4 (muscle)
ENSG00000137841.11	-1.2601	-0.0686843	0.00217981	0.0262244	0.2	0.21	0.11	0.07	PLCB2	chr15	protein_coding	phospholipase C, beta 2
ENSG00000254473.1	-1.23902	-0.0583119	0.00217981	0.0262244	0.51	1.74	0.28	0.71	RP11-522I20.3	chr9	antisense	--
ENSG00000163121.9	-1.16267	0.197479	0.0021987	0.0262995	1.03	0.36	0	0.62	NEURL3	chr2	protein_coding	neuralized E3 ubiquitin protein ligase 3
ENSG00000251359.4	-1.5265	-0.815263	0.00219948	0.0262995	0.21	0.42	0.09	0.13	WWC2-AS2	chr4	lincRNA	WWC2 antisense RNA 2
ENSG00000259408.2	-2.67882	-2.1213	0.00229482	0.0272146	0.07	0.48	0.06	0.03	RP11-3D4.3	chr15	antisense	--
ENSG00000136928.4	-2.62024	-2.16288	0.00229482	0.0272146	0.04	0.05	0.01	0.01	GABBR2	chr9	protein_coding	gamma-aminobutyric acid (GABA) B receptor, 2
ENSG00000159713.10	-2.6563	-2.14613	0.00229482	0.0272146	0.25	0	0	0.03	TPPP3	chr16	protein_coding	tubulin polymerization-promoting protein family member 3
ENSG00000248290.1	-2.62214	-2.1637	0.00229482	0.0272146	0.11	0.15	0	0.04	TNXA	chr6	unprocessed_pseudogene	tenascin XA (pseudogene)
ENSG00000231027.1	-2.62882	-2.15488	0.00229482	0.0272146	0.71	0.38	0.17	0	AC079325.6	chr17	unprocessed_pseudogene	--
ENSG00000145107.15	-1.0409	1.13714	0.00229745	0.0272328	1.78	1.05	0.41	0.99	TM4SF19	chr3	protein_coding	transmembrane 4 L six family member 19
ENSG00000233757.6	-1.31861	-0.427566	0.00250189	0.0293617	0.54	0.44	0.14	0.26	AC092835.2	chr2	protein_coding	--
ENSG00000254485.5	-1.32221	-0.427326	0.00250189	0.0293617	0.48	0.92	0.14	0.44	RP11-380O24.1	chr3	antisense	--
ENSG00000185527.11	-1.37525	-0.660474	0.00268802	0.0312215	0.47	0.5	0.11	0.27	PDE6G	chr17	protein_coding	phosphodiesterase 6G, cGMP-specific, rod, gamma
ENSG00000177614.9	-1.87502	-1.43368	0.0026932	0.031236	0.03	0.05	0.02	0	PGBD5	chr1	protein_coding	piggyBac transposable element derived 5
ENSG00000117115.12	-1.72765	-1.41808	0.0026932	0.031236	0.17	0.04	0.03	0.04	PADI2	chr1	protein_coding	peptidyl arginine deiminase, type II
ENSG00000217236.1	-1.18789	0.0654817	0.00270743	0.0312784	0.74	0.28	0.35	0.1	SP9	chr2	protein_coding	Sp9 transcription factor
ENSG00000121075.9	-2.39671	-2.01679	0.00272749	0.0312784	0.1	0.07	0	0.03	TBX4	chr17	protein_coding	T-box 4
ENSG00000239827.8	-2.39829	-2.00892	0.00272749	0.0312784	0.27	0.1	0.07	0	SUGT1P3	chr13	transcribed_unprocessed_pseudogene	SUGT1 pseudogene 3
ENSG00000133392.16	-2.39671	-2.01679	0.00272749	0.0312784	0.05	0.04	0	0.02	MYH11	chr16	protein_coding	myosin, heavy chain 11, smooth muscle
ENSG00000159208.15	-2.40878	-2.01054	0.00272749	0.0312784	0.27	0.07	0	0.06	CIART	chr1	protein_coding	circadian associated repressor of transcription
ENSG00000081277.11	-1.29694	-0.242167	0.0027477	0.0312784	0.18	0.19	0.12	0.04	PKP1	chr1	protein_coding	plakophilin 1
ENSG00000272086.1	-1.02487	1.18188	0.00274972	0.0312784	3.96	2.88	1.62	1.84	CTD-2186M15.3	chr5	lincRNA	--
ENSG00000261770.1	-1.69209	-1.32914	0.00275881	0.0312784	0.07	0.19	0	0.08	CTC-459F4.1	chr19	lincRNA	--
ENSG00000178462.11	-1.4961	-0.906139	0.00280536	0.0312784	0.36	0.36	0.14	0.12	TUBAL3	chr10	protein_coding	tubulin, alpha-like 3
ENSG00000108370.15	-1.5133	-0.899165	0.00280536	0.0312784	0.14	0.37	0.06	0.13	RGS9	chr17	protein_coding	regulator of G-protein signaling 9
ENSG00000213471.8	-1.55469	-0.954463	0.00282355	0.0312784	0.03	0.46	0	0.17	TTLL13P	chr15	unitary_pseudogene	tubulin tyrosine ligase-like family member 13, pseudogene
ENSG00000103723.12	-1.5045	-0.968462	0.00282355	0.0312784	0.08	0.09	0.06	0.01	AP3B2	chr15	protein_coding	adaptor-related protein complex 3, beta 2 subunit
ENSG00000102359.5	-1.60742	-0.981444	0.00282355	0.0312784	0.36	0.23	0.2	0	SRPX2	chrX	protein_coding	sushi-repeat containing protein, X-linked 2
ENSG00000269553.1	-2.97123	-2.32303	0.00283417	0.0312784	0.3	0.75	0.13	0	U62631.5	chr19	sense_intronic	--
ENSG00000123329.17	-2.90088	-2.37288	0.00283417	0.0312784	0.08	0.04	0	0.01	ARHGAP9	chr12	protein_coding	Rho GTPase activating protein 9
ENSG00000180389.6	-2.96367	-2.32873	0.00283417	0.0312784	0.08	1.06	0.07	0.07	ATP5EP2	chr13	protein_coding	ATP synthase, H+ transporting, mitochondrial F1 complex, epsilon subunit pseudogene 2
ENSG00000181126.13	-1.58733	-1.08821	0.00283622	0.0312784	0.08	0.12	0.05	0.02	HLA-V	chr6	transcribed_unprocessed_pseudogene	major histocompatibility complex, class I, V (pseudogene)
ENSG00000273821.1	-1.27261	-0.358214	0.00290999	0.0312784	2.8	1.35	0.87	0.87	RP5-963E22.6	chr20	lincRNA	--
ENSG00000171487.14	-5.29673	-2.92543	0.00291334	0.0312784	0.07	0	0	0	NLRP5	chr19	protein_coding	NLR family, pyrin domain containing 5
ENSG00000102055.5	-5.41169	-2.8588	0.00291334	0.0312784	0	0.45	0	0	PPP1R2P9	chrX	processed_pseudogene	protein phosphatase 1, regulatory (inhibitor) subunit 2 pseudogene 9
ENSG00000235672.1	-5.42908	-2.8502	0.00291334	0.0312784	0.28	0.23	0	0	AC090286.2	chr17	transcribed_processed_pseudogene	--
ENSG00000260532.1	-5.29673	-2.92543	0.00291334	0.0312784	0.16	0	0	0	LA16c-381G6.1	chr16	lincRNA	--
ENSG00000279887.1	-5.41169	-2.8588	0.00291334	0.0312784	0	0.2	0	0	RP11-264L1.1	chr16	TEC	--
ENSG00000230815.1	-5.41169	-2.8588	0.00291334	0.0312784	0	0.64	0	0	RP11-49O14.3	chr9	sense_intronic	--
ENSG00000230023.2	-5.29673	-2.92543	0.00291334	0.0312784	0.16	0	0	0	RP11-10N16.2	chr1	lincRNA	--
ENSG00000275248.1	-5.42559	-2.85192	0.00291334	0.0312784	0.23	0.3	0	0	RP11-40E6.2	chr13	lincRNA	--
ENSG00000157766.15	-5.41169	-2.8588	0.00291334	0.0312784	0	0.03	0	0	ACAN	chr15	protein_coding	aggrecan
ENSG00000270361.1	-5.29673	-2.92543	0.00291334	0.0312784	0.42	0	0	0	RP11-307C12.13	chr1	lincRNA	--
ENSG00000277895.1	-5.41169	-2.8588	0.00291334	0.0312784	0	0.21	0	0	RP11-114F3.4	chr12	antisense	--
ENSG00000224533.4	-5.42559	-2.85192	0.00291334	0.0312784	0.08	0.1	0	0	TMLHE-AS1	chrX	antisense	TMLHE antisense RNA 1
ENSG00000135625.7	-5.41863	-2.85536	0.00291334	0.0312784	0.03	0.09	0	0	EGR4	chr2	protein_coding	early growth response 4
ENSG00000224649.1	-5.41169	-2.8588	0.00291334	0.0312784	0	0.83	0	0	AF124730.4	chr21	antisense	--
ENSG00000234917.2	-5.29673	-2.92543	0.00291334	0.0312784	0.48	0	0	0	RP5-994D16.3	chr1	lincRNA	--
ENSG00000174885.12	-5.29673	-2.92543	0.00291334	0.0312784	0.1	0	0	0	NLRP6	chr11	protein_coding	NLR family, pyrin domain containing 6
ENSG00000255050.1	-5.42211	-2.85364	0.00291334	0.0312784	0.08	0.16	0	0	RP11-661A12.9	chr8	antisense	--
ENSG00000237548.1	-5.41169	-2.8588	0.00291334	0.0312784	0	0.26	0	0	TTLL11-IT1	chr9	lincRNA	TTLL11 intronic transcript 1
ENSG00000252464.1	-5.42211	-2.85364	0.00291334	0.0312784	0.36	0.7	0	0	RN7SKP70	chr5	misc_RNA	RNA, 7SK small nuclear pseudogene 70
ENSG00000257335.8	-5.42559	-2.85192	0.00291334	0.0312784	0.01	0.02	0	0	MGAM	chr7	protein_coding	maltase-glucoamylase
ENSG00000158786.4	-5.41169	-2.8588	0.00291334	0.0312784	0	0.1	0	0	PLA2G2F	chr1	protein_coding	phospholipase A2, group IIF
ENSG00000174498.13	-5.29315	-2.92717	0.00291334	0.0312784	0.06	0.01	0	0	IGDCC3	chr15	protein_coding	immunoglobulin superfamily, DCC subclass, member 3
ENSG00000138769.10	-5.29673	-2.92543	0.00291334	0.0312784	0.08	0	0	0	CDKL2	chr4	protein_coding	cyclin-dependent kinase-like 2 (CDC2-related kinase)
ENSG00000257275.6	-5.29315	-2.92717	0.00291334	0.0312784	0.09	0.01	0	0	RP11-164H13.1	chr14	antisense	--
ENSG00000228695.9	-5.41169	-2.8588	0.00291334	0.0312784	0	0.14	0	0	CES1P1	chr16	transcribed_unprocessed_pseudogene	carboxylesterase 1 pseudogene 1
ENSG00000257657.2	-5.29673	-2.92543	0.00291334	0.0312784	0.51	0	0	0	RP11-352M15.1	chr12	lincRNA	--
ENSG00000280143.1	-5.41169	-2.8588	0.00291334	0.0312784	0	0.05	0	0	AP000892.6	chr11	TEC	--
ENSG00000213979.3	-5.41169	-2.8588	0.00291334	0.0312784	0	0.34	0	0	RPL7AP14	chr20	processed_pseudogene	ribosomal protein L7a pseudogene 14
ENSG00000273156.1	-5.41169	-2.8588	0.00291334	0.0312784	0	0.41	0	0	RP11-127B20.2	chr4	lincRNA	--
ENSG00000186204.14	-5.41169	-2.8588	0.00291334	0.0312784	0	0.13	0	0	CYP4F12	chr19	protein_coding	cytochrome P450, family 4, subfamily F, polypeptide 12
ENSG00000242067.1	-5.41169	-2.8588	0.00291334	0.0312784	0	0.47	0	0	RPL9P28	chr17	processed_pseudogene	ribosomal protein L9 pseudogene 28
ENSG00000187288.10	-5.41169	-2.8588	0.00291334	0.0312784	0	0.2	0	0	CIDEC	chr3	protein_coding	cell death-inducing DFFA-like effector c
ENSG00000163689.18	-5.29673	-2.92543	0.00291334	0.0312784	0.05	0	0	0	C3orf67	chr3	protein_coding	chromosome 3 open reading frame 67
ENSG00000239620.1	-5.43258	-2.84847	0.00291334	0.0312784	0.32	0.18	0	0	RP11-88I21.1	chr3	processed_pseudogene	--
ENSG00000235021.1	-5.29673	-2.92543	0.00291334	0.0312784	0.56	0	0	0	RP11-439E19.7	chr1	lincRNA	--
ENSG00000234006.1	-5.29673	-2.92543	0.00291334	0.0312784	0.56	0	0	0	DDX39B-AS1	chr6	antisense	DDX39B antisense RNA 1
ENSG00000259267.2	-5.29673	-2.92543	0.00291334	0.0312784	0.33	0	0	0	RP11-432J9.6	chr10	lincRNA	--
ENSG00000179580.9	-5.29673	-2.92543	0.00291334	0.0312784	0.3	0	0	0	RNF151	chr16	protein_coding	ring finger protein 151
ENSG00000214700.5	-5.41169	-2.8588	0.00291334	0.0312784	0	0.28	0	0	C12orf71	chr12	protein_coding	chromosome 12 open reading frame 71
ENSG00000258808.1	-5.43258	-2.84847	0.00291334	0.0312784	0.34	0.19	0	0	RP11-255G12.3	chr14	lincRNA	--
ENSG00000270061.1	-5.41169	-2.8588	0.00291334	0.0312784	0	0.77	0	0	RP11-214K3.19	chr12	sense_intronic	--
ENSG00000272975.1	-5.29673	-2.92543	0.00291334	0.0312784	0.13	0	0	0	MYHAS	chr17	antisense	myosin heavy chain gene cluster antisense RNA
ENSG00000260281.5	-5.42559	-2.85192	0.00291334	0.0312784	0.26	0.33	0	0	ITFG1-AS1	chr16	antisense	ITFG1 antisense RNA 1
ENSG00000142748.12	-5.29673	-2.92543	0.00291334	0.0312784	0.28	0	0	0	FCN3	chr1	protein_coding	ficolin (collagen/fibrinogen domain containing) 3
ENSG00000259151.2	-5.29673	-2.92543	0.00291334	0.0312784	0.21	0	0	0	CAP2P1	chr14	transcribed_processed_pseudogene	CAP, adenylate cyclase-associated protein, 2 (yeast) pseudogene 1
ENSG00000230832.3	-5.41169	-2.8588	0.00291334	0.0312784	0	0.22	0	0	RP11-325P15.2	chr1	processed_pseudogene	--
ENSG00000127588.4	-5.43258	-2.84847	0.00291334	0.0312784	0.2	0.11	0	0	GNG13	chr16	protein_coding	guanine nucleotide binding protein (G protein), gamma 13
ENSG00000171847.10	-5.29673	-2.92543	0.00291334	0.0312784	0.12	0	0	0	FAM90A1	chr12	protein_coding	family with sequence similarity 90, member A1
ENSG00000255348.1	-5.42559	-2.85192	0.00291334	0.0312784	0.39	0.49	0	0	RP11-700F16.3	chr11	antisense	--
ENSG00000226937.9	-5.41169	-2.8588	0.00291334	0.0312784	0	0.08	0	0	CEP164P1	chr10	transcribed_processed_pseudogene	centrosomal protein 164kDa pseudogene 1
ENSG00000272682.1	-5.28958	-2.92891	0.00291334	0.0312784	0.15	0.04	0	0	AC004471.10	chr22	lincRNA	--
ENSG00000280273.1	-5.41516	-2.85708	0.00291334	0.0312784	0.02	0.16	0	0	AF131216.1	chr8	protein_coding	--
ENSG00000214919.3	-5.41169	-2.8588	0.00291334	0.0312784	0	0.17	0	0	RP11-674E16.4	chr3	sense_intronic	--
ENSG00000244280.1	-5.29673	-2.92543	0.00291334	0.0312784	0.17	0	0	0	ECEL1P2	chr2	transcribed_unprocessed_pseudogene	endothelin converting enzyme-like 1, pseudogene 2
ENSG00000172403.10	-1.30903	-0.432984	0.00302563	0.0323163	0.06	0.07	0.02	0.03	SYNPO2	chr4	protein_coding	synaptopodin 2
ENSG00000248787.1	-1.96174	-1.85677	0.00306036	0.0325472	0.45	1.02	0	0.38	RP11-666A20.4	chr3	lincRNA	--
ENSG00000270393.1	-1.96286	-1.85448	0.00306036	0.0325472	0.26	0.47	0.03	0.15	AC000095.9	chr22	processed_pseudogene	--
ENSG00000213033.4	-2.23391	-1.87817	0.00306036	0.0325472	0.43	0.13	0.1	0.02	AURKAPS1	chr1	transcribed_processed_pseudogene	aurora kinase A pseudogene 1
ENSG00000264860.1	-1.34434	-0.501209	0.00308542	0.0327717	1.6	1.34	0.78	0.41	RP11-143K11.5	chr17	processed_transcript	--
ENSG00000235381.1	-1.30801	-0.533829	0.00314632	0.0333188	0.32	0.22	0.09	0.13	RP11-477D19.2	chr6	antisense	--
ENSG00000227200.1	-3.42512	-2.62337	0.00324958	0.0341357	0.69	0.29	0.08	0	RP11-121A14.3	chr9	sense_intronic	--
ENSG00000126752.7	-3.42709	-2.62424	0.00324958	0.0341357	0.2	0.08	0	0.02	SSX1	chrX	protein_coding	synovial sarcoma, X breakpoint 1
ENSG00000198133.8	-3.53206	-2.56076	0.00324958	0.0341357	0.05	0.05	0	0.01	TMEM229B	chr14	protein_coding	transmembrane protein 229B
ENSG00000257038.1	-1.36064	-0.612279	0.00327039	0.0343253	0.13	0.77	0.07	0.3	RP11-800A3.7	chr11	antisense	--
ENSG00000280836.1	-1.91497	-1.71127	0.00330747	0.034583	0.65	6.31	0.29	1.62	AL355480.1	chr1	pseudogene	--
ENSG00000225345.3	-1.23738	-0.303427	0.00333155	0.0347615	0.93	0.11	0.12	0.32	SNX18P3	chr9	transcribed_unprocessed_pseudogene	sorting nexin 18 pseudogene 3
ENSG00000188322.4	-1.09325	0.442203	0.00335842	0.0349977	0.42	0.24	0.15	0.17	SBK1	chr16	protein_coding	SH3 domain binding kinase 1
ENSG00000105664.10	-1.42232	-0.745156	0.00339488	0.0353332	0.29	0.25	0.12	0.09	COMP	chr19	protein_coding	cartilage oligomeric matrix protein
ENSG00000227449.8	-1.44496	-0.806653	0.00345582	0.0358473	0.39	0.34	0.06	0.21	RP11-111F5.5	chr9	transcribed_unprocessed_pseudogene	--
ENSG00000155918.7	-1.10257	0.534926	0.00346681	0.0359463	1.13	1.45	0.9	0.36	RAET1L	chr6	protein_coding	retinoic acid early transcript 1L
ENSG00000272369.1	-2.02423	-1.63387	0.00348409	0.0360802	0.36	1.33	0.32	0.12	RP11-446N19.1	chr12	lincRNA	--
ENSG00000153237.17	-1.80029	-1.63524	0.00348409	0.0360802	0.07	0.15	0	0.06	CCDC148	chr2	protein_coding	coiled-coil domain containing 148
ENSG00000179873.14	-2.61289	-2.16846	0.00356409	0.0366337	0.04	0.11	0	0.02	NLRP11	chr19	protein_coding	NLR family, pyrin domain containing 11
ENSG00000122733.12	-2.57369	-2.19801	0.00356409	0.0366337	0.1	0	0	0.01	PHF24	chr9	protein_coding	--
ENSG00000231595.1	-2.60367	-2.17322	0.00356409	0.0366337	0.02	0.3	0	0.05	AC005224.2	chr17	lincRNA	--
ENSG00000151789.9	-1.45229	-0.932392	0.0035705	0.0366541	0.13	0.04	0.04	0.02	ZNF385D	chr3	protein_coding	zinc finger protein 385D
ENSG00000272622.1	-1.66362	-1.45876	0.00367945	0.037509	0.94	0.56	0.15	0.32	RP11-395N3.2	chr2	lincRNA	--
ENSG00000175106.16	-1.05401	0.579319	0.00370811	0.03768	0.18	0.6	0.18	0.22	TVP23C	chr17	protein_coding	trans-golgi network vesicle protein 23 homolog C (S. cerevisiae)
ENSG00000158055.15	-1.65266	-1.34874	0.0037198	0.0377653	0.11	0.16	0.03	0.05	GRHL3	chr1	protein_coding	grainyhead-like 3 (Drosophila)
ENSG00000227542.1	-1.60556	-1.26342	0.00373303	0.0378376	0.43	0.66	0.32	0.06	AC092614.2	chr2	lincRNA	--
ENSG00000152284.4	-1.28534	-0.499786	0.00374552	0.0379488	0.23	0.34	0.07	0.17	TCF7L1	chr2	protein_coding	transcription factor 7-like 1 (T-cell specific, HMG-box)
ENSG00000146700.8	-1.01835	0.836818	0.00379607	0.0383983	1.1	0.45	0.25	0.53	SSC4D	chr7	protein_coding	scavenger receptor cysteine rich family, 4 domains
ENSG00000272264.1	-1.23527	-0.2541	0.00386009	0.0389349	1.4	2.07	0.55	0.97	RP11-92K15.3	chr8	lincRNA	--
ENSG00000224307.1	-2.31594	-2.06704	0.00410602	0.0411315	0.44	0.51	0	0.18	RP11-344B5.2	chr9	lincRNA	--
ENSG00000243130.7	-2.33121	-2.05919	0.00410602	0.0411315	0.26	0.1	0	0.07	PSG11	chr19	protein_coding	pregnancy specific beta-1-glycoprotein 11
ENSG00000138311.15	-1.26423	-0.408071	0.00417846	0.0417728	0.2	0.05	0.06	0.04	ZNF365	chr10	protein_coding	zinc finger protein 365
ENSG00000224462.2	-2.14649	-1.92968	0.00448923	0.044221	0.15	0.17	0.08	0	C4BPAP1	chr1	unprocessed_pseudogene	complement component 4 binding protein, alpha pseudogene 1
ENSG00000204584.1	-1.51755	-0.958346	0.00453996	0.0446498	0.39	0.22	0.22	0	RP11-304F15.3	chr17	antisense	--
ENSG00000162896.5	-2.87188	-2.38759	0.00457836	0.0446736	0	0.1	0	0.01	PIGR	chr1	protein_coding	polymeric immunoglobulin receptor
ENSG00000140506.16	-2.80457	-2.4315	0.00457836	0.0446736	0.15	0.07	0	0.03	LMAN1L	chr15	protein_coding	lectin, mannose-binding, 1 like
ENSG00000155926.13	-2.88795	-2.37943	0.00457836	0.0446736	0.04	0.08	0	0.01	SLA	chr8	protein_coding	Src-like-adaptor
ENSG00000260101.1	-2.82108	-2.42322	0.00457836	0.0446736	0.24	0	0	0.03	RP11-568N6.1	chr2	lincRNA	--
ENSG00000254764.1	-2.80128	-2.43315	0.00457836	0.0446736	0.19	0.12	0	0.04	TRIM53CP	chr11	unprocessed_pseudogene	tripartite motif containing 53C, pseudogene
ENSG00000188672.16	-1.50398	-0.972706	0.00464056	0.0451387	0	0.55	0.12	0.09	RHCE	chr1	protein_coding	Rh blood group, CcEe antigens
ENSG00000272514.5	-1.24716	-0.576872	0.00467655	0.0454176	0.55	0.2	0.1	0.21	C6orf165	chr6	protein_coding	chromosome 6 open reading frame 165
ENSG00000231993.1	-2.0262	-1.81289	0.00474613	0.0460034	0.57	0.89	0.13	0.23	EP300-AS1	chr22	antisense	EP300 antisense RNA 1
ENSG00000260018.1	-1.50491	-1.14376	0.00482622	0.0466159	0.56	1.46	0.39	0.36	RP11-505K9.1	chr16	antisense	--
ENSG00000267795.5	-1.52726	-1.2303	0.0049049	0.0471616	0.52	0.27	0.07	0.21	SMIM22	chr16	protein_coding	small integral membrane protein 22
ENSG00000178403.3	-1.76501	-1.65956	0.0049055	0.0471616	0.2	0.13	0	0.09	NEUROG2	chr4	protein_coding	neurogenin 2
ENSG00000158270.11	-1.77	-1.65366	0.0049055	0.0471616	0.1	0.04	0.01	0.03	COLEC12	chr18	protein_coding	collectin sub-family member 12
ENSG00000213144.2	-1.94155	-1.69058	0.0049055	0.0471616	0.83	0.55	0.26	0.1	RP11-64B16.2	chr12	processed_pseudogene	--
ENSG00000239002.3	-1.34057	-0.676869	0.00496025	0.0476326	2.16	2.39	0.87	0.97	SCARNA10	chr12	snoRNA	small Cajal body-specific RNA 10
ENSG00000246863.2	-1.55009	-1.31739	0.00496811	0.0476712	0.11	0.08	0	0.07	RP11-325N19.3	chr15	lincRNA	--
ENSG00000226650.5	-1.70411	-1.55467	0.00499087	0.0477972	0.11	0.07	0.03	0.03	KIF4B	chr5	protein_coding	kinesin family member 4B
ENSG00000161912.17	-1.69383	-1.56333	0.00499087	0.0477972	0.06	0.08	0.01	0.03	ADCY10P1	chr6	transcribed_unprocessed_pseudogene	adenylate cyclase 10 (soluble) pseudogene 1
ENSG00000258920.1	-1.03337	0.525509	0.00521725	0.0480784	1.2	1.94	0.86	0.75	FOXN3-AS1	chr14	antisense	FOXN3 antisense RNA 1
ENSG00000221164.1	-1.31469	-0.766353	0.00526741	0.0480784	3.03	7.64	0	4.39	SNORA11	chr10	snoRNA	small nucleolar RNA, H/ACA box 11
ENSG00000218537.1	-1.36603	-0.783245	0.00526741	0.0480784	0.53	0.42	0.2	0.18	MIF-AS1	chr22	antisense	MIF antisense RNA 1
ENSG00000205212.3	-5.12977	-3.01433	0.00539389	0.0480784	0.09	0	0	0	CCDC144NL	chr17	protein_coding	coiled-coil domain containing 144 family, N-terminal like
ENSG00000158571.10	-5.28246	-2.93239	0.00539389	0.0480784	0.08	0.05	0	0	PFKFB1	chrX	protein_coding	6-phosphofructo-2-kinase/fructose-2,6-biphosphatase 1
ENSG00000270120.1	-5.12977	-3.01433	0.00539389	0.0480784	0.35	0	0	0	RP11-327F22.6	chr16	sense_intronic	--
ENSG00000153993.13	-5.12977	-3.01433	0.00539389	0.0480784	0.04	0	0	0	SEMA3D	chr7	protein_coding	sema domain, immunoglobulin domain (Ig), short basic domain, secreted, (semaphorin) 3D
ENSG00000259848.8	-5.26477	-2.94107	0.00539389	0.0480784	0	0.03	0	0	AC097374.2	chr2	transcribed_unprocessed_pseudogene	--
ENSG00000234964.4	-5.12614	-3.01608	0.00539389	0.0480784	0.56	0.07	0	0	FABP5P7	chr11	processed_pseudogene	fatty acid binding protein 5 pseudogene 7
ENSG00000233956.1	-5.26477	-2.94107	0.00539389	0.0480784	0	0.49	0	0	BTF3P6	chr21	processed_pseudogene	basic transcription factor 3 pseudogene 6
ENSG00000119946.10	-5.12977	-3.01433	0.00539389	0.0480784	0.04	0	0	0	CNNM1	chr10	protein_coding	cyclin and CBS domain divalent metal cation transport mediator 1
ENSG00000234213.1	-5.26477	-2.94107	0.00539389	0.0480784	0	0.35	0	0	FHP1	chr13	processed_pseudogene	fumarate hydratase pseudogene 1
ENSG00000183199.6	-5.12614	-3.01608	0.00539389	0.0480784	0.1	0.01	0	0	HSP90AB3P	chr4	processed_pseudogene	heat shock protein 90kDa alpha (cytosolic), class B member 3, pseudogene
ENSG00000198336.9	-5.12977	-3.01433	0.00539389	0.0480784	0.27	0	0	0	MYL4	chr17	protein_coding	myosin, light chain 4, alkali; atrial, embryonic
ENSG00000270072.1	-5.12977	-3.01433	0.00539389	0.0480784	0.6	0	0	0	RP11-750H9.7	chr11	sense_intronic	--
ENSG00000267615.1	-5.26477	-2.94107	0.00539389	0.0480784	0	1.06	0	0	RP11-552F3.13	chr17	antisense	--
ENSG00000184361.12	-5.27183	-2.9376	0.00539389	0.0480784	0.05	0.15	0	0	SPATA32	chr17	protein_coding	spermatogenesis associated 32
ENSG00000167555.13	-5.12977	-3.01433	0.00539389	0.0480784	0.05	0	0	0	ZNF528	chr19	protein_coding	zinc finger protein 528
ENSG00000269054.1	-5.26477	-2.94107	0.00539389	0.0480784	0	0.31	0	0	CTD-2619J13.3	chr19	antisense	--
ENSG00000154451.14	-5.26477	-2.94107	0.00539389	0.0480784	0	0.12	0	0	GBP5	chr1	protein_coding	guanylate binding protein 5
ENSG00000249345.6	-5.12614	-3.01608	0.00539389	0.0480784	0.17	0.02	0	0	RP11-575F12.1	chr12	lincRNA	--
ENSG00000235899.1	-5.12977	-3.01433	0.00539389	0.0480784	0.46	0	0	0	LINC01564	chr6	antisense	long intergenic non-protein coding RNA 1564
ENSG00000259083.1	-5.26477	-2.94107	0.00539389	0.0480784	0	0.46	0	0	RP11-407N17.4	chr14	antisense	--
ENSG00000204860.4	-5.28602	-2.93065	0.00539389	0.0480784	0.06	0.02	0	0	FAM201A	chr9	antisense	family with sequence similarity 201, member A
ENSG00000240270.1	-5.26477	-2.94107	0.00539389	0.0480784	0	0.49	0	0	RPL12P37	chr17	processed_pseudogene	ribosomal protein L12 pseudogene 37
ENSG00000226043.1	-5.12977	-3.01433	0.00539389	0.0480784	0.6	0	0	0	AP000705.7	chr21	lincRNA	--
ENSG00000229528.1	-5.26477	-2.94107	0.00539389	0.0480784	0	0.52	0	0	RP5-1066H13.4	chr1	antisense	--
ENSG00000143839.13	-5.12977	-3.01433	0.00539389	0.0480784	0.18	0	0	0	REN	chr1	protein_coding	renin
ENSG00000259405.1	-5.12977	-3.01433	0.00539389	0.0480784	1.93	0	0	0	ISCA1P4	chr15	processed_pseudogene	iron-sulfur cluster assembly 1 pseudogene 4
ENSG00000221340.1	-5.26477	-2.94107	0.00539389	0.0480784	0	2.42	0	0	RNU6ATAC18P	chr1	snRNA	RNA, U6atac small nuclear 18, pseudogene
ENSG00000251000.1	-5.27891	-2.93413	0.00539389	0.0480784	0.31	0.32	0	0	AC008592.3	chr5	processed_pseudogene	--
ENSG00000231482.2	-5.28602	-2.93065	0.00539389	0.0480784	0.35	0.15	0	0	AC141930.2	chr2	lincRNA	--
ENSG00000229172.1	-5.12977	-3.01433	0.00539389	0.0480784	0.09	0	0	0	AC073065.3	chr2	processed_pseudogene	--
ENSG00000133246.11	-5.12977	-3.01433	0.00539389	0.0480784	0.1	0	0	0	PRAM1	chr19	protein_coding	PML-RARA regulated adaptor molecule 1
ENSG00000278493.1	-5.2683	-2.93933	0.00539389	0.0480784	0.06	0.43	0	0	CTD-2382E5.6	chr15	sense_intronic	--
ENSG00000232335.1	-5.12977	-3.01433	0.00539389	0.0480784	0.48	0	0	0	RP11-435D7.3	chr1	antisense	--
ENSG00000231107.1	-5.28246	-2.93239	0.00539389	0.0480784	0.1	0.07	0	0	LINC01508	chr9	lincRNA	long intergenic non-protein coding RNA 1508
ENSG00000111249.13	-5.26477	-2.94107	0.00539389	0.0480784	0	0.04	0	0	CUX2	chr12	protein_coding	cut-like homeobox 2
ENSG00000245857.2	-5.28602	-2.93065	0.00539389	0.0480784	0.14	0.06	0	0	GS1-24F4.2	chr8	lincRNA	--
ENSG00000224885.1	-5.12977	-3.01433	0.00539389	0.0480784	0.36	0	0	0	TSSC1-IT1	chr2	sense_intronic	TSSC1 intronic transcript 1
ENSG00000123977.9	-5.27537	-2.93587	0.00539389	0.0480784	0.04	0.07	0	0	DAW1	chr2	protein_coding	dynein assembly factor with WDR repeat domains 1
ENSG00000186469.8	-5.26477	-2.94107	0.00539389	0.0480784	0	0.05	0	0	GNG2	chr14	protein_coding	guanine nucleotide binding protein (G protein), gamma 2
ENSG00000132164.9	-5.27183	-2.9376	0.00539389	0.0480784	0.01	0.03	0	0	SLC6A11	chr3	protein_coding	solute carrier family 6 (neurotransmitter transporter), member 11
ENSG00000184270.4	-5.27891	-2.93413	0.00539389	0.0480784	0.33	0.35	0	0	HIST2H2AB	chr1	protein_coding	histone cluster 2, H2ab
ENSG00000255375.1	-5.12614	-3.01608	0.00539389	0.0480784	0.35	0.04	0	0	RP1-65P5.5	chr11	lincRNA	--
ENSG00000278385.1	-5.12977	-3.01433	0.00539389	0.0480784	0.15	0	0	0	RP11-89H19.2	chr12	lincRNA	--
ENSG00000250202.2	-5.12977	-3.01433	0.00539389	0.0480784	0.82	0	0	0	RP11-397E7.2	chr4	processed_pseudogene	--
ENSG00000224224.1	-5.12977	-3.01433	0.00539389	0.0480784	0.33	0	0	0	HAUS1P2	chrX	processed_pseudogene	HAUS augmin-like complex, subunit 1 pseudogene 2
ENSG00000280211.1	-5.28246	-2.93239	0.00539389	0.0480784	0.06	0.04	0	0	RP11-2C24.3	chr16	TEC	--
ENSG00000274093.1	-5.12977	-3.01433	0.00539389	0.0480784	0.6	0	0	0	RP11-140H17.2	chr16	sense_intronic	--
ENSG00000214093.3	-5.27891	-2.93413	0.00539389	0.0480784	0.28	0.3	0	0	RP11-247I13.3	chr22	processed_pseudogene	--
ENSG00000261678.2	-5.26477	-2.94107	0.00539389	0.0480784	0	0.06	0	0	SCRT1	chr8	protein_coding	scratch family zinc finger 1
ENSG00000280269.1	-5.27537	-2.93587	0.00539389	0.0480784	0.11	0.19	0	0	AP000577.2	chr11	TEC	--
ENSG00000234438.3	-5.26477	-2.94107	0.00539389	0.0480784	0	0.18	0	0	KBTBD13	chr15	protein_coding	kelch repeat and BTB (POZ) domain containing 13
ENSG00000170476.15	-5.27183	-2.9376	0.00539389	0.0480784	0.08	0.23	0	0	MZB1	chr5	protein_coding	marginal zone B and B1 cell-specific protein
ENSG00000273175.1	-5.27537	-2.93587	0.00539389	0.0480784	0.18	0.3	0	0	RP11-11N7.4	chr1	lincRNA	--
ENSG00000241112.1	-5.27891	-2.93413	0.00539389	0.0480784	0.3	0.32	0	0	RPL29P14	chr5	processed_pseudogene	ribosomal protein L29 pseudogene 14
ENSG00000213272.5	-5.12977	-3.01433	0.00539389	0.0480784	0.32	0	0	0	RP11-613M5.1	chr12	processed_pseudogene	--
ENSG00000167851.13	-5.26477	-2.94107	0.00539389	0.0480784	0	0.11	0	0	CD300A	chr17	protein_coding	CD300a molecule
ENSG00000278463.1	-5.12977	-3.01433	0.00539389	0.0480784	0.66	0	0	0	HIST1H2AB	chr6	protein_coding	histone cluster 1, H2ab
ENSG00000125533.5	-5.28246	-2.93239	0.00539389	0.0480784	0.15	0.1	0	0	BHLHE23	chr20	protein_coding	basic helix-loop-helix family, member e23
ENSG00000177669.3	-5.12977	-3.01433	0.00539389	0.0480784	0.17	0	0	0	MBOAT4	chr8	protein_coding	membrane bound O-acyltransferase domain containing 4
ENSG00000104974.10	-5.27891	-2.93413	0.00539389	0.0480784	0.04	0.04	0	0	LILRA1	chr19	protein_coding	leukocyte immunoglobulin-like receptor, subfamily A (with TM domain), member 1
ENSG00000254251.1	-5.26477	-2.94107	0.00539389	0.0480784	0	0.29	0	0	RP11-662G23.1	chr8	antisense	--
ENSG00000258682.1	-5.28246	-2.93239	0.00539389	0.0480784	0.28	0.19	0	0	CTD-2002H8.2	chr14	sense_overlapping	--
ENSG00000174990.4	-5.12614	-3.01608	0.00539389	0.0480784	0.03	0	0	0	CA5A	chr16	protein_coding	carbonic anhydrase VA, mitochondrial
ENSG00000247765.2	-5.28602	-2.93065	0.00539389	0.0480784	0.09	0.04	0	0	RP11-32B5.7	chr15	lincRNA	--
ENSG00000155980.11	-2.48617	-2.25175	0.00553376	0.0487611	0.09	0	0	0.01	KIF5A	chr12	protein_coding	kinesin family member 5A
ENSG00000121577.13	-2.45169	-2.26384	0.00553376	0.0487611	0.1	0.11	0.04	0	POPDC2	chr3	protein_coding	popeye domain containing 2
ENSG00000215262.7	-2.53279	-2.21889	0.00553376	0.0487611	0.03	0.09	0	0.02	KCNU1	chr8	protein_coding	potassium channel, subfamily U, member 1
ENSG00000270898.5	-2.48047	-2.24926	0.00553376	0.0487611	0.25	0	0.04	0	GPR75-ASB3	chr2	protein_coding	GPR75-ASB3 readthrough
ENSG00000253258.1	-2.45169	-2.26384	0.00553376	0.0487611	0.29	0.31	0.11	0	RP11-539E17.5	chr8	antisense	--
ENSG00000113140.10	-2.51652	-2.22365	0.00553376	0.0487611	0	0.12	0.02	0.01	SPARC	chr5	protein_coding	secreted protein, acidic, cysteine-rich (osteonectin)
ENSG00000224652.1	-2.45739	-2.26632	0.00553376	0.0487611	0.12	0.13	0	0.04	LINC00885	chr3	lincRNA	long intergenic non-protein coding RNA 885
ENSG00000256061.7	-2.53279	-2.21889	0.00553376	0.0487611	0.05	0.15	0	0.03	DYX1C1	chr15	protein_coding	dyslexia susceptibility 1 candidate 1
ENSG00000230465.1	-3.41834	-2.62675	0.00554017	0.0487611	0.2	0.17	0.03	0	VENTXP4	chr3	processed_pseudogene	VENT homeobox pseudogene 4
ENSG00000225087.1	-3.30238	-2.69605	0.00554017	0.0487611	0.45	0.22	0	0.05	RP4-660H19.1	chr1	lincRNA	--
ENSG00000146221.9	-3.31621	-2.68924	0.00554017	0.0487611	0.12	0	0	0.01	TCTE1	chr6	protein_coding	t-complex-associated-testis-expressed 1
ENSG00000267304.1	-3.42031	-2.62762	0.00554017	0.0487611	0.4	0.34	0	0.06	AC004637.1	chr19	antisense	--
ENSG00000230701.2	-1.12248	0.0143019	0.00554117	0.0487611	0.77	0.33	0.3	0.22	FBXW4P1	chr22	processed_pseudogene	F-box and WD repeat domain containing 4 pseudogene 1
ENSG00000254206.5	-1.08665	0.123207	0.00563382	0.0494712	0.5	0.1	0.03	0.26	NPIPB11	chr16	protein_coding	nuclear pore complex interacting protein family, member B11
ENSG00000258498.6	-1.26982	-0.600185	0.00569459	0.0499344	0.29	0.07	0.12	0.03	DIO3OS	chr14	lincRNA	DIO3 opposite strand/antisense RNA (head to head)
ENSG00000136167.13	-1.08129	0.241113	0.00570071	0.0499702	0.36	0.34	0.25	0.09	LCP1	chr13	protein_coding	lymphocyte cytosolic protein 1 (L-plastin)
